# Supplementary material for: Explanation of hand, foot, and mouth disease cases in Japan using Google Trends before and during the COVID-19: infodemiology study
Source: BMC Infect Dis. 2022 Oct 29;22:806. doi: 10.1186/s12879-022-07790-9 (PMC9617033; doi:10.1186/s12879-022-07790-9)
Supplement: Supplementary file 1 — Additional file 1. Counts of tokens calculated using "HFMD" related Tweets. [file 12879_2022_7790_MOESM1_ESM.xlsx]

## Sheet: search_terms_counts
Legend: Counts of tokens calculated using "HFMD" related Tweets. Search terms with counts larger than 1000 were provided.
index	Search terms (Japanese)	Search Terms (English)	Counts
0	手足	hand and foot	371845
1	発疹	rash	35840
2	息子	son	29780
3	大人	adult	29222
4	流行	vogue	27120
5	保育園	daycare center	26509
6	子供	child(kanji)	22948
7	病院	hospital	22466
8	みたい	seems to be	21367
9	ヘルパンギーナ	herpangina	21164
10	流行る	spread (epidemic)	20948
11	感染	infect	19753
12	今日	today	19375
13	感染症	infection	16514
14	痛い	pain(word morphing)	15335
15	症状	symptoms	15091
16	なん	what	14799
17	発熱	fever	14647
18	元気	energy	14200
19	食べ	eat	13870
20	病気	sickness	13684
21	風邪	cold	13604
22	コロナ	covid-19(short name)	13582
23	言わ	tell me	13517
24	ウイルス	virus	12816
25	なぁ	(modal particle)	12355
26	かかる	take	12312
27	明日	tomorrow	11972
28	くらい	about	11424
29	大変	very	11299
30	昨日	yesterday	11291
31	大事	important	11214
32	口内炎	stomatitis	11119
33	早く	quickly	11055
34	高熱	high fever	10359
35	思っ	think	10187
36	まだ	not yet	9806
37	仕事	work	9757
38	ニュース	news	9740
39	子ども	child(mixed)	9545
40	行っ	go to	9405
41	rs	rs	9126
42	大丈夫	it's okay	8974
43	かかっ	take	8659
44	週間	weekly	8469
45	ありがとう	thank you	8460
46	小児科	pediatric	8172
47	突発	sudden onset	8125
48	ください	please	8121
49	出来	can	8011
50	湿疹	eczema	7965
51	すぎ	too	7910
52	辛い	it's hard	7743
53	登園	go to kindergarten	7704
54	くれ	give me	7583
55	本当	really	7462
56	ござい	be	7418
57	しれ	know	7336
58	感じ	feeling	7332
59	警報	warning	7049
60	思い	thoughts	7006
61	旦那	husband	7000
62	怖い	scary	6958
63	痛く	pain(word morphing)	6847
64	なー	(modal particle)	6801
65	流行り	epidemic up	6739
66	ブツブツ	follicles(word morphing)	6668
67	思う	think	6645
68	心配	worried	6644
69	今年	this year	6544
70	やら	do	6431
71	水疱	vesicle	6416
72	良く	good	6208
73	次男	second son	6203
74	少し	a little	6188
75	手洗い	handwashing	6172
76	ほんと	really	6107
77	自分	myself	6102
78	以上	more	6095
79	プール	swimming pool	6082
80	溶連菌	hemolytic streptococcus	6065
81	診断	diagnosis	6030
82	発症	onset	5932
83	髄膜炎	meningitis	5766
84	行く	go to	5754
85	ご飯	meals	5739
86	出る	appear	5715
87	あと	after	5699
88	行き	go	5603
89	夏風邪	summer cold	5600
90	よー	(modal particle)	5554
91	聞い	listen	5550
92	もらっ	receive	5515
93	先生	teacher	5479
94	もん	rhetorical tone	5464
95	痛み	pain(word morphing)	5456
96	インフル	influenza(short name)	5434
97	っぽい	it sounds like…	5395
98	胃腸炎	gastroenteritis	5392
99	注意	attention	5358
100	可能性	possibility	5269
101	とりあえず	anyway	5255
102	連れ	with	5201
103	こんな	such	5190
104	休み	rest	5171
105	よかっ	good	5163
106	そんな	that	5157
107	時間	time	5146
108	たく	home	5136
109	良かっ	good	5118
110	きる	done	5046
111	多い	a lot	5026
112	出し	put out	5012
113	めっちゃ	very	5010
114	ねー	(modal particle)	4957
115	クラス	class	4867
116	ちょっと	a little	4862
117	たー	(modal particle)	4851
118	最近	lately	4836
119	長男	eldest son	4764
120	休ん	absent	4720
121	うつっ	(modal particle)	4701
122	まさか	didn't expect	4612
123	レベル	level	4611
124	もし	if	4596
125	インフルエンザ	influenza	4569
126	かかり	covered	4547
127	情報	information	4509
128	増え	increase	4490
129	行け	go	4488
130	先週	last week	4441
131	食欲	appetite	4374
132	幼稚園	kindergarten	4324
133	体調	physical condition	4318
134	ただ	it's just	4314
135	やっぱり	i knew it	4309
136	やつ	the one	4309
137	時期	time	4288
138	違う	it's not	4272
139	受診	visits	4266
140	やっと	finally	4240
141	同じ	same	4205
142	コクサッキー	coxsackie(virus)	4171
143	去年	last year	4161
144	みんな	all of them	4109
145	下がっ	back up	4058
146	お休み	rest	4051
147	良い	good	4013
148	患者	patients	4002
149	重症	severely ill	4001
150	全身	general	3977
151	医療	medical	3967
152	ポツポツ	follicles(word morphing)	3959
153	学童	school-aged children	3927
154	原因	cause	3864
155	なんか	something	3826
156	可哀想	pity	3819
157	うつる	prevalence	3810
158	増加	increase	3801
159	治っ	cured	3773
160	ずっと	all the time	3773
161	紅斑	erythema	3772
162	しんどい	painful	3761
163	以外	except	3749
164	ねぇ	(modal particle)	3687
165	すぎる	too much	3684
166	疑い	doubt	3675
167	治る	cure	3658
168	連続	continuous	3649
169	次女	second daughter	3609
170	ちゃっ	(modal particle)	3593
171	初めて	first	3592
172	始め	first	3586
173	普通	normal	3576
174	手のひら	palm(colloquial term)	3559
175	しょう	(modal particle)	3555
176	悪い	bad	3550
177	言う	say	3513
178	なんて	why	3512
179	機嫌	temperament	3493
180	水泡	vesicle(colloquial term)	3479
181	らしく	as it should be	3476
182	もら	gived	3469
183	看病	nursing	3465
184	予防	prevention	3438
185	疑惑	suspicion	3415
186	疲れ	exhaustion	3382
187	なさ	not to be	3375
188	今週	this week	3373
189	赤い	red	3369
190	いつも	always	3369
191	免疫	immune	3328
192	全然	not at all	3321
193	わから	don't know	3308
194	無理	can't	3304
195	ちゃう	to do completely	3252
196	やばい	oh, no	3229
197	重症化	severely ill	3195
198	やすい	easy	3192
199	麻疹	measles	3177
200	lt	lt	3120
201	プツプツ	follicles(word morphing)	3113
202	無い	no	3099
203	付け	attached	3085
204	ママ	mom	3084
205	食べれ	edible	3082
206	予定	plan to do	3060
207	長女	eldest daughter	3050
208	剥がれ	peeling	3033
209	周り	around	3028
210	家族	family	3027
211	医者	doctor	3023
212	様子	condition	3004
213	すごい	amazing	2999
214	対策	countermeasures	2998
215	なあ	(modal particle)	2984
216	今度	next time	2976
217	入院	hospitalization	2969
218	上昇	ascending	2957
219	風疹	rubella	2954
220	地獄	hell	2924
221	絶対	never	2923
222	どこ	where	2921
223	小さい	small	2921
224	幼児期	infancy	2920
225	今朝	this morning	2908
226	今回	this time	2886
227	わたし	I	2874
228	マスク	mask	2873
229	かわいそう	feel sorry for	2871
230	介護	care	2847
231	起き	wake up	2842
232	ウィルス	virus(word morphing)	2835
233	大流行	pandemic	2829
234	ぶつぶつ	follicles(hiragana)	2820
235	結局	after all	2800
236	なきゃ	have to	2794
237	報告	report	2786
238	落ち着い	settle down	2768
239	なき	without	2762
240	yahoo	yahoo	2762
241	多分	maybe	2759
242	お子さん	child	2752
243	水痘	chickenpox	2749
244	マジ	seriously	2712
245	だし	(modal particle)	2706
246	ほしい	want	2699
247	やる	do	2691
248	電話	call me	2684
249	下さい	please	2646
250	治療	treatment	2634
251	期間	duration	2624
252	回復	recovery	2619
253	移っ	transmission	2619
254	鼻水	nasal mucus	2613
255	重要	important	2601
256	飲ん	drink	2601
257	あげ	give	2585
258	罹患	have disease	2582
259	食べる	eat	2582
260	我が家	my home	2579
261	行か	go	2577
262	しかも	moreover	2575
263	めちゃくちゃ	extremely	2547
264	季節	season	2530
265	一緒	together	2500
266	場合	in case of	2496
267	保育	childcare	2493
268	つらい	painful	2490
269	特に	especially	2482
270	治り	healing	2476
271	とこ	place	2469
272	なかなか	quite	2466
273	ちゃ	(modal particle)	2462
274	泣き	crying	2459
275	職場	workplace	2450
276	皮膚科	department of dermatology	2449
277	www	(emoticon)	2443
278	cb	cb	2420
279	手掌	palm(written term)	2416
280	水疱瘡	chickenpox(colloquial term)	2412
281	迎え	welcome	2410
282	泣い	crying	2410
283	兆し	signs	2394
284	まじ	seriously	2386
285	酷く	very much	2383
286	いっぱい	full	2376
287	うつら	transmission	2371
288	予防接種	vaccination	2353
289	検査	examination	2333
290	移る	transmission	2330
291	結構	no, thank you	2297
292	エンテロウイルス	enterovirus	2296
293	ワクチン	vaccine	2295
294	足口	foot and mouth	2279
295	全部	all	2272
296	痒い	itch(word morphing)	2253
297	連絡	contact	2253
298	うつ	transmission	2245
299	ついに	finally	2243
300	いや	no	2233
301	拡大	expansion	2233
302	状態	state	2227
303	アデノ	adeno-	2223
304	うがい	gargle	2217
305	おはよう	good morning	2217
306	友達	friends	2213
307	伝染性	contagiousness	2211
308	丘疹	papule	2200
309	しっかり	steady	2199
310	いけ	go	2196
311	チフス	typhus	2177
312	結果	result	2175
313	赤ちゃん	infant	2172
315	いえ	home	2164
314	乳児	infant(different stages)	2164
316	調べ	check	2163
317	毎日	every day	2161
318	わけ	reason	2151
319	身体	body	2151
320	本人	the person himself/herself	2139
321	解熱	reduce fever	2135
322	夏休み	summer vacation	2121
323	免疫力	immunity	2112
324	下痢	diarrhea	2106
325	お腹	stomach	2101
326	お疲れ様	you have worked hard	2094
327	あー	uh	2091
328	悪く	worse	2088
329	幼児	infant	2078
330	確定	definite	2078
331	過去	past	2069
332	水分	moisture	2064
333	酷い	severe	2062
334	陰性	negative	2053
335	安心	relief	2048
336	いま	now	2046
337	新聞	newspaper	2045
338	食事	meal	2041
339	お尻	buttocks	2038
340	会社	company	2036
341	ぐらい	about	2029
342	口腔	oral cavity(synonym)	2028
343	生活	life	2019
344	潜伏	latency	2018
345	ゆっくり	slow	2014
346	軽い	light	1999
347	無事	safe	1994
348	tt	(emoticon)	1981
349	知ら	know	1978
350	まっ	(modal particle)	1972
351	一番	the most	1964
352	うつり	transmission	1955
353	ひどい	terrible	1943
354	乳幼児	infant(different stages)	1935
355	何故	why	1931
356	続い	followed by	1924
357	考え	thoughts	1916
358	くれる	gives me	1899
359	実家	family home	1895
360	徹底	thorough	1895
361	もらい	gived	1892
362	しばらく	for a while	1892
363	体温	body temperature	1889
364	通り	pass	1883
365	過ぎ	passed	1882
366	まぁ	(modal particle)	1860
367	嘔吐	vomiting	1857
368	欲しい	want	1854
369	ww	(emoticon)	1847
370	紅色	red	1846
371	かー	(modal particle)	1827
372	全く	totally	1814
373	超え	beyond	1812
374	ちなみ	by the way	1811
375	落ち	fall	1808
376	完全	complete	1805
377	夕方	evening	1804
378	だろ	yes	1803
379	辛かっ	painful	1802
381	微熱	low grade fever	1801
380	気持ち	feeling	1801
382	分から	don't know	1795
383	消毒	disinfection	1794
384	ひどく	awful	1790
385	高い	high	1787
386	こわい	scary	1780
387	足裏	sole of the foot(colloquial term)	1763
388	合併症	complications	1761
389	たくさん	many	1751
390	最多	most common	1751
391	比較的	relatively	1746
392	一昨	yesterday	1733
393	とる	take	1724
394	はず	should	1723
395	甥っ子	nephew	1719
396	日間	days	1714
397	やはり	if indeed	1710
398	夜中	all night	1706
399	診察	medical examination	1704
400	多く	many	1702
401	小児	young child	1699
402	入れ	take (something) into	1689
403	もらう	get	1688
404	ばかり	only	1683
405	アフタ	aphtha	1670
406	言い	say	1661
407	口内	oral cavity(synonym)	1655
408	近く	near	1654
409	やめ	stop	1643
410	見る	look	1637
411	続き	continue	1634
412	うつさ	do not infect	1633
413	予約	reservation	1633
414	かしら	wonder	1632
415	聞く	ask	1631
416	発生	occurrence	1629
417	やん	(modal particle)	1628
418	最初	first	1628
419	刺激	stimulus	1627
420	なに	what	1624
421	名前	name	1616
422	子育て	parenting	1610
423	不機嫌	moody	1610
424	感染性	infectious	1609
425	チビ	little one	1608
426	影響	impact	1606
427	汚い	dirty	1603
428	いー	(modal particle)	1601
429	抱っこ	cuddle	1587
430	受け	received	1583
431	健康	health	1582
432	状況	situation	1582
433	ほう	way	1578
434	罹っ	suffered	1574
435	クラミジア	chlamydia	1564
436	マイコプラズマ	mycoplasma	1562
437	続く	continued	1557
438	アデノウイルス	adenovirus	1553
439	急性	acute	1540
440	完治	complete recovery	1540
441	かから	take	1539
442	帰宅	return home	1533
443	程度	degree	1528
444	ごめん	sorry	1527
445	かか	take	1526
446	久しぶり	long time no see	1525
447	出勤	going to work	1522
448	激痛	intense pain	1521
449	あの	um(modal particle)	1518
450	学校	school	1512
451	確か	sure	1511
452	ピーク	peak	1510
453	パパ	dad	1508
454	行ける	can go to	1507
455	amp	amp	1506
456	水疱性	bullous	1504
457	腫れ	swelling	1497
458	出来る	can do	1496
459	本日	today	1495
460	昨年	last year	1493
461	たぶん	maybe	1492
462	ダメ	no	1491
463	こっち	this way	1490
464	なぜ	why	1489
465	休む	rest	1485
466	ゼリー	jelly	1485
467	言っ	tell	1485
468	やろ	come on	1479
469	二人	both	1477
470	歩く	walk	1476
471	だらけ	all over	1476
472	患者数	number of patients	1473
473	かゆい	itchy	1472
474	レジオネラ	legionella	1467
475	ああ	ah!(modal particle)	1460
476	病名	name of disease	1459
477	だいぶ	much	1459
478	医師	doctor	1458
479	不安	anxiety	1457
480	敗血症	septicemia	1456
481	必要	necessary	1455
482	問題	problem	1454
483	ok	ok	1452
484	リンパ腫	lymphoma	1448
485	波状	wavy	1448
486	脈拍	pulse	1446
487	輸液	infusion	1445
488	っけ	(modal particle)	1444
489	ホジキン	hodgkin	1443
490	徐脈	bradycardia	1443
491	さっき	earlier	1441
492	来週	next week	1438
493	悪化	worsening	1437
494	終わっ	finish	1432
495	中耳炎	otitis media	1421
496	わかる	i know	1419
497	後遺症	aftereffects	1416
498	仕方ない	nothing can do	1414
499	ぽい	looks like	1409
500	最悪	worst	1405
501	連休	consecutive holidays	1404
502	書い	writing	1399
503	来る	come	1398
504	剥がれる	come off	1398
505	とにかく	anyway	1397
506	外れ	come off	1394
507	取れ	take it off	1393
508	タイミング	timing	1388
509	日目	day	1382
510	我が	my	1382
511	ようやく	finally	1378
512	同時	at the same time	1375
513	引い	pulled	1374
514	すごく	very	1370
515	nhk	nhk	1370
516	思わ	thought	1368
517	記憶	memory	1368
518	全員	all of us	1367
519	互い	each other	1366
520	痒く	itch(word morphing)	1364
521	育児	childcare	1357
522	りんご	apple	1356
523	幸い	happiness	1352
524	遊ん	play	1348
525	歩け	walk	1347
526	とても	very much	1346
527	隔離	segregation	1344
528	肺炎	pneumoniae	1343
529	中心	center	1342
530	減少	decrease	1337
531	ホント	really	1335
532	今月	this month	1335
533	軽く	lightly	1332
534	願い	wish	1329
535	経験	experience	1324
536	恐ろしい	terrifying	1322
537	週末	weekend	1321
538	体調不良	illness	1318
539	飲め	drink	1317
540	どれ	which	1314
541	写真	photo	1313
542	下がる	back up	1312
543	こちら	this way	1309
544	病熱	fever	1306
545	とびひ	impetigo contagiosa(folk name)	1302
546	寝る	sleep	1301
547	もっと	more	1300
548	午後	afternoon	1298
549	発令	issue	1296
550	忘れ	forget	1290
551	no	no	1289
552	まい	every	1281
553	強い	strong	1280
554	ようす	need	1277
555	貰っ	give	1274
556	梅毒	syphilis	1274
557	ひい	infected with	1270
558	ちゃんと	properly	1262
559	どっち	which	1259
560	毎年	every year	1256
561	恐怖	fear	1256
562	罹る	suffer from	1254
563	感染力	infectious	1254
564	成人	adult	1253
565	意味	meaning	1253
566	わー	(modal particle)	1252
567	飲む	drink	1252
568	蕁麻疹	urticaria	1240
569	ダウン	down	1235
570	姪っ子	niece	1232
571	寝れ	sleep	1231
572	悲報	sad news	1230
573	しまい	end	1228
574	ぼうそう	chickenpox(folk name)	1227
575	定点	sentinel	1225
576	ノロ	norovirus	1224
577	だー	(modal particle)	1224
578	がる	feel like	1222
579	ねん	year	1220
580	子供達	children	1219
581	死ぬ	die	1219
582	すら	even	1216
583	風呂	bath	1214
584	ストレス	stress	1214
585	あたり	per	1212
586	確認	check	1212
587	何度	how many times	1210
588	治ら	cure	1208
589	下がら	down	1208
590	知識	knowledge	1207
591	過ごし	spend	1205
592	ウイルス性	viral	1205
593	アレルギー	allergy	1204
594	昼寝	nap	1203
597	皮膚	skin	1200
595	泣く	cry	1200
596	移ら	transmission	1200
598	びっくり	startle	1200
599	預け	deposite	1198
600	早退	leave early	1198
601	遊び	play	1191
602	夜泣き	crying at night	1189
603	自然	nature	1187
604	んし	(modal particle)	1183
605	疱疹	herpes	1183
606	終わり	end	1180
607	歳児	year-olds	1178
608	しょ	(modal particle)	1176
610	解熱剤	antipyretic drug	1174
609	ミルク	milk	1174
611	うん	yes(modal particle)	1172
612	急増	rapid increase	1172
613	軽症	mild	1165
614	頭痛	headache	1163
616	復活	recover	1162
615	エンテロ	entero-	1162
617	先月	last month	1159
618	こども	child(hiragana)	1158
619	体力	physical fitness	1155
620	どんな	any	1153
621	ええ	(modal particle)	1151
622	ウチ	home	1150
623	行こう	let's go	1146
624	全て	all of it	1145
625	かぁ	(modal particle)	1144
626	自宅	home	1135
627	やっぱ	after all	1135
628	お母さん	mother	1134
629	ヤバい	oh no!	1134
630	記事	article	1133
631	咽頭	pharynx	1129
632	下がり	down	1126
633	楽しみ	fun	1125
634	少ない	less	1125
635	現在	current	1121
636	センター	center	1121
637	あんまり	not much	1120
638	つら	hard	1118
639	ほんま	really	1118
640	ボツボツ	rash(hiragana)	1112
641	言え	say	1105
642	疾患	disease	1100
643	普段	usually	1099
645	痒み	itch(word morphing)	1096
644	日本	japan	1096
646	新型コロナ	covid-19	1090
647	結膜炎	conjunctivitis	1088
648	関係	relation	1082
649	近い	close	1079
650	いろいろ	various	1078
651	特効薬	specialty drugs	1075
652	きっと	surely	1072
653	外出	outing	1070
654	土曜日	saturday	1070
655	痛かっ	painful	1054
656	何回	how many times?	1050
657	出す	occurrence	1050
658	突然	suddenly	1049
659	祈る	pray	1044
660	流行っ	epidemic	1043
661	けれど	but	1043
662	休め	rest	1038
663	消え	disappear	1038
664	一応	just in case	1036
666	足底	sole of the foot	1034
665	誕生日	birthday	1034
667	いき	living	1033
668	みず	water	1033
669	移り	transmission	1032
670	そうす	to do	1031
671	治癒	healing	1024
672	最後	last	1021
673	要注意	needs attention	1021
674	ごはん	meal	1018
675	違い	difference	1018
676	猛威	fierce	1017
677	暑い	hot	1017
678	子供たち	children	1014
679	覚え	remember	1010
680	鑑別	distinguish	1008
681	すか	is that so (abbreviated)	1005
683	ヘルペス	herpes	1004
682	ブログ	blog	1004
