# Supplementary material for: Explanation of hand, foot, and mouth disease cases in Japan using Google Trends before and during the COVID-19: infodemiology study
Source: BMC Infect Dis. 2022 Oct 29;22:806. doi: 10.1186/s12879-022-07790-9 (PMC9617033; doi:10.1186/s12879-022-07790-9)
Supplement: Supplementary file 2 — Additional file 2. Translation tables and interpretations. [file 12879_2022_7790_MOESM2_ESM.xlsx]

## Sheet: translation_table
Legend: Search terms with counts larger than 1000 and belonging to ranges of infection sources, susceptible sites, susceptible populations, symptoms, treatment, preventive measures, and identified diseases were selected for interpretation.
Search terms (Japanese)	Search Terms (English)	Interpretation
アデノ	adeno-	Small viruses that infect humans and some other primate species.
アデノウイルス	adenovirus	A group of viruses that cause respiratory tract and eye infections.
アフタ	aphtha	Small ulcers that form on the surface of the mucous membranes of the mouth and throat in the form of spots.
アレルギー	allergy	A medical problem in which you get sick if you eat, breathe, or touch something
インフル	influenza(short name)	Formal for flu, short name in Japanese.
インフルエンザ	influenza	Formal for flu.
ウイルス	virus	An extremely small piece of organic material that causes disease in humans, animals, and plants.
うがい	gargle	To move a liquid around in your throat without swallowing, especially to clean it or stop it feeling painful.
エンテロ	entero-	Short for "enterovirus" in Japanese.
エンテロウイルス	enterovirus	Any of a group of picornaviruses that infect the gastrointestinal tract and can spread to other areas (especially the nervous system).
お腹	stomach	The lower part of a person's body, containing the stomach, bowels, and other organs.
かゆい	itch(hiragana)	To have or cause an uncomfortable feeling on the skin that makes you want to rub it with your nails.Hiragana form of the word "itch" in Japanese.
クラミジア	chlamydia	Chlamydia is a bacterial infection.
コクサッキー	coxsackie(virus)	Hand, foot and mouth disease is a viral infection caused by a strain of Coxsackie virus.
こども	child(hiragana)	A boy or girl from the time of birth until he or she is an adult. Hiragana form of the word "child" in Japanese.
コロナ	COVID-19(short name)	An infectious disease caused by a coronavirus. Short for "COVID-19" in Japanese.
チフス	typhus	Typhus is an infection spread by lice, fleas or mites.
ノロ	norovirus	Norovirus is a very contagious virus that causes vomiting and diarrhea.
プール	swimming pool	An artificial pool for swimming in.
ぶつぶつ	rash(word morphing)	Posterior pharyngeal wall follicles (called “influenza follicles”) are highly sensitive and specific for a diagnosis of seasonal influenza.
プツプツ	rash(word morphing)	Posterior pharyngeal wall follicles (called “influenza follicles”) are highly sensitive and specific for a diagnosis of seasonal influenza.
ヘルパンギーナ	herpangina	Herpangina is a viral illness that causes a high fever and blister-like sores in the mouth and throat.
ヘルペス	herpes	Viral diseases causing eruptions of the skin or mucous membrane.
ホジキン	hodgkin	Hodgkin's lymphoma is a type of cancer that affects the lymphatic system, which is part of the body's germ-fighting immune system.
ボツボツ	rash(hiragana)	A term used to refer to fine punctate lesions on the skin, such as a rash or pimple.
マイコプラズマ	mycoplasma	Mycoplasma is bacterium that causes infections in different areas of your body including your respiratory, urinary and genital tracts.
リンパ腫	lymphoma	Lymphoma is a cancer of the lymphatic system, which is part of the body's germ-fighting network.
レジオネラ	legionella	A serious type of pneumonia (lung infection) caused by Legionella (LEE-juh-nell-a) bacteria.
ワクチン	vaccine	A substance that is put into the body of a person or animal to protect them from a disease by causing them to produce antibodies.
敗血症	septicemia	A serious illness in which an infection spreads through the blood
保育園	daycare center	Entrusted by parents on a daily basis to take care of their infants or toddlers who lack daycare.
鼻水	nasal mucus	When mucus comes out of your nose, it's called nasal discharge.
病院	hospital	A place where people who are ill or injured are treated and taken care of by doctors and nurses.
赤ちゃん	Infant	Oral name, a generic term for babies and toddlers in Japaness.
大人	adult	A person or animal that has grown to full size and strength.
登園	go to kindergarten	It means going to daycare or kindergarten.
発熱	fever	A medical condition in which the body temperature is higher than usual and the heart beats very fast.
発疹	rash(word morphing)	A sudden change in the skin that occurs suddenly.
肺炎	pneumonia	It is a symptom of inflammation of the lungs, mainly due to the alveoli being affected.
風邪	cold	The common cold is a viral infection of your nose and throat (upper respiratory tract).
風疹	rubella	Rubella is a contagious viral infection best known by its distinctive red rash.
高熱	high fever	Body temperature rises above 38°C.
紅斑	erythema	Redness of the skin.
会社	company	A commercial business.
激痛	intense pain	Strong painful stimuli.
検査	examination	Procedures of undergoing tests in a hospital or any other medical facility to learn about one's physical condition.
結膜炎	conjunctivitis	A painful infection of the eyes that makes them red and makes the eyelids swollen and sticky.
解熱	reduce fever	Reduces abnormally high body temperatures.
解熱剤	antipyretic drug	Antipyretics are medications that lower the body temperature and slow down the symptoms of fever.
口内	oral cavity(synonym)	Refers to the mouth.
口内炎	stomatitis	Stomatitis is inflammation of the mouth and lips.
口腔	oral cavity(synonym)	Refers to the mouth.
麻疹	measles	An infectious disease that produces small, red spots all over the body.
嘔吐	vomiting	The act of emptying the contents of the stomach through the mouth.
疱疹	herpes	An infectious disease that causes painful red spots to appear on the skin, especially on the lips or sexual organs.
皮膚	skin	The natural outer layer that covers a person.
皮膚科	department of dermatology	Dermatology is the branch of medicine dealing with the skin.
疲れ	exhaustion	The state of being extremely tired.
蕁麻疹	urticaria	A skin condition in which a person's skin develops red, raised areas.
丘疹	papule	A papule is a raised area of skin tissue that’s less than 1 centimeter around.
溶連菌	hemolytic streptococcus	Streptococci are gram-positive aerobic organisms that cause many disorders, including pharyngitis, pneumonia, wound and skin infections, sepsis, and endocarditis.
乳児	infant(different stages)	A baby or a very young child less than 28 days old.
乳幼児	infant(different stages)	A baby or a very young child from 0 days old to less than 1 year old.
湿疹	eczema	A condition that causes dry, itchy and inflamed skin.
食欲	appetite	The feeling that you want to eat food.
手のひら	palm(colloquial term)	The inside part of your hand from your wrist to the base of your fingers.
手洗い	handwashing	Regular handwashing is one of the best ways to remove germs, avoid getting sick, and prevent the spread of germs to others.
手掌	palm(written term)	The inside part of your hand from your wrist to the base of your fingers.
手足	hand and foot	Hand, foot, and mouth disease (HFMD) is a common infection caused by a group of enteroviruses.
受診	visits	Go to see the doctor.
水痘	chickenpox	Chickenpox is a highly contagious disease caused by the varicella-zoster virus.
水泡	vesicle(colloquial term)	A thin-walled sac filled with a fluid, usually clear and small.
水疱	vesicle	A thin-walled sac filled with a fluid, usually clear and small.
水疱瘡	chickenpox(colloquial term)	Chickenpox is a highly contagious disease caused by the varicella-zoster virus. Japanese colloquial term for "chickenpox".
髄膜炎	meningitis	A serious infectious disease that causes the tissues around the brain and spinal cord to swell.
特効薬	specific medicine	A specialty drug generally treats rare diseases, costs more than non-specialty drugs, and is only dispensed in specialty pharmacies.
痛い	pain(word morphing)	A feeling of physical suffering caused by injury or illness.
痛く	pain(word morphing)	A feeling of physical suffering caused by injury or illness.
痛み	pain(word morphing)	A feeling of physical suffering caused by injury or illness.
頭痛	headache	A pain you feel inside your head.
微熱	low grade fever	A body temperature between 37.0 and 37.9°C .
胃腸炎	gastroenteritis	An illness that causes the stomach and bowels to become swollen and painful.
下痢	diarrhea	An illness in which the body's solid waste is more liquid than usual and comes out of the body more often.
夏風邪	summer cold	A common cold you catch during summertime.
消毒	disinfection	A process that eliminates many or all pathogenic microorganisms, except bacterial spores, on inanimate objects .
小児	young child	Ages 2 to 11 years old.
小児科	pediatric	Relating to the medical care of children.
休み	rest	To stop doing a particular activity or stop being active for a period of time in order to relax and get back your strength.
学童	school-aged children	School age child development is a range from 6 to 12 years of age.
学校	school	An institution for educating children.
咽頭	pharynx	The pharynx, usually called the throat, is part of the respiratory system and digestive system.
痒く	itch(word morphing)	To have or cause an uncomfortable feeling on the skin that makes you want to rub it with your nails.
痒み	itch(word morphing)	To have or cause an uncomfortable feeling on the skin that makes you want to rub it with your nails.
幼児	toddler	A boy or girl from the time of birth until he or she is an adult.
幼稚園	kindergarten	A school or class to prepare children aged five for school.
診断	diagnosis	A judgment about what a particular illness or problem is, made after examining it.
腫れ	swelling	A part of your body that has become bigger because of illness or injury.
子ども	child(mixed)	A boy or girl from the time of birth until he or she is an adult.
子供	child(kanji)	A boy or girl from the time of birth until he or she is an adult.
足底	sole of the foot	The sole is the bottom of the foot.
足裏	sole of the foot(colloquial term)	The sole is the bottom of the foot.
