# Supplementary material for: Explanation of hand, foot, and mouth disease cases in Japan using Google Trends before and during the COVID-19: infodemiology study
Source: BMC Infect Dis. 2022 Oct 29;22:806. doi: 10.1186/s12879-022-07790-9 (PMC9617033; doi:10.1186/s12879-022-07790-9)
Supplement: Supplementary file 3 — Additional file 3. Search terms categories. [file 12879_2022_7790_MOESM3_ESM.xlsx]

## Sheet: categories
Legend: Search terms with counts larger than 1000 and belonging to ranges of infection sources, susceptible sites, susceptible populations, symptoms, treatment, preventive measures, and identified diseases were selected for further analysis. Selected terms with corresponding categories were provided.
Infection sources		Susceptible sites		Susceptible populations		Symptoms		Treatment		Preventive measures		Identified diseases
Japanese	Englsih	Japanese	Englsih	Japanese	Englsih	Japanese	Englsih	Japanese	Englsih	Japanese	Englsih	Japanese	Englsih
アデノ	adeno-	保育園	daycare center	こども	child(hiragana)	お腹	stomach	休み	rest	うがい	gargle	アフタ	aphtha
アデノウイルス	adenovirus	幼稚園	kindergarten	乳児	infant(different stages)	かゆい	itch(hiragana)	受診	visits	ワクチン	vaccine	アレルギー	allergy
ウイルス	virus	登園	go to kindergarten	乳幼児	infant(different stages)	ぶつぶつ	rash(word morphing)	小児科	pediatric	手洗い	handwashing	インフル	influenza(short name)
エンテロ	entero-	会社	company	大人	adult	プツプツ	rash(word morphing)	特効薬	specific medicine	消毒	disinfection	インフルエンザ	influenza
エンテロウイルス	enterovirus	学校	school	子ども	child(mixed)	ボツボツ	rash(hiragana)	病院	hospital			チフス	typhus
クラミジア	chlamydia	プール	swimming pool	子供	child(kanji)	下痢	diarrhea	皮膚科	department of dermatology			ヘルパンギーナ	herpangina
コクサッキー	coxsackie(virus)			学童	school-aged children	丘疹	papule	解熱	reduce fever			ヘルペス	herpes
コロナ	COVID-19(short name)			小児	young child	口内	oral cavity(synonym)	解熱剤	antipyretic drug			ホジキン	hodgkin
ノロ	norovirus			幼児	toddler	口内炎	stomatitis	診断	diagnosis			リンパ腫	lymphoma
マイコプラズマ	mycoplasma			赤ちゃん	Infant	口腔	oral cavity(synonym)	検査	examination			夏風邪	summer cold
レジオネラ	legionella					咽頭	pharynx					敗血症	septicemia
溶連菌	hemolytic streptococcus					嘔吐	vomiting					水疱瘡	chickenpox(colloquial term)
						微熱	low grade fever					水痘	chickenpox
						手のひら	palm(colloquial term)					湿疹	eczema
						手掌	palm(written term)					疱疹	herpes
						手足	hand and foot					結膜炎	conjunctivitis
						水泡	vesicle(colloquial term)					肺炎	pneumonia
						水疱	vesicle					胃腸炎	gastroenteritis
						激痛	intense pain					蕁麻疹	urticaria
						疲れ	exhaustion					風疹	rubella
						痒く	itch(word morphing)					風邪	cold
						痒み	itch(word morphing)					髄膜炎	meningitis
						痛い	pain(word morphing)					麻疹	measles
						痛く	pain(word morphing)
						痛み	pain(word morphing)
						発熱	fever
						発疹	rash(word morphing)
						皮膚	skin
						紅斑	erythema
						腫れ	swelling
						足底	sole of the foot
						足裏	sole of the foot(colloquial term)
						頭痛	headache
						食欲	appetite
						高熱	high fever
						鼻水	nasal mucus
