# Supplementary material for: Explanation of hand, foot, and mouth disease cases in Japan using Google Trends before and during the COVID-19: infodemiology study
Source: BMC Infect Dis. 2022 Oct 29;22:806. doi: 10.1186/s12879-022-07790-9 (PMC9617033; doi:10.1186/s12879-022-07790-9)
Supplement: Supplementary file 5 — Additional file 5. Raw data. [file 12879_2022_7790_MOESM5_ESM.xlsx]

## Sheet: period01_search_term_rsv
Legend: Relative search volume of HFMD related search terms on Google Trends from 2016 to 2019 (period 1)
time	cases	アデノ	アデノウイルス	アフタ	アレルギー	インフル	インフルエンザ	ウイルス	うがい	エンテロ	エンテロウイルス	お腹	かゆい	クラミジア	コクサッキー	こども	コロナ	チフス	ノロ	プール	ぶつぶつ	プツプツ	ヘルパンギーナ	ヘルペス	ホジキン	ボツボツ	マイコプラズマ	リンパ腫	レジオネラ	ワクチン	敗血症	保育園	鼻水	病院	赤ちゃん	大人	登園	発熱	発疹	肺炎	風邪	風疹	高熱	紅斑	会社	激痛	検査	結膜炎	解熱
/	/	adeno-	adenovirus	aphtha	allergy	influenza(short name)	influenza	virus	gargle	entero-	enterovirus	stomach	itch(hiragana)	chlamydia	coxsackie(virus)	child(hiragana)	COVID-19(short name)	typhus	norovirus	swimming pool	rash(word morphing)	rash(word morphing)	herpangina	herpes	hodgkin	rash(hiragana)	mycoplasma	lymphoma	legionella	vaccine	septicemia	daycare center	nasal mucus	hospital	Infant	adult	go to kindergarten	fever	rash(word morphing)	pneumonia	cold	rubella	high fever	erythema	company	intense pain	examination	conjunctivitis	reduce fever
2016_week_1	164	21	25	22	55	4	7	37	50	0	2	87	45	60	0	52	1	0	27	13	50	50	2	86	7	13	26	13	7	20	11	42	61	75	86	48	10	56	33	40	70	5	47	53	77	67	65	51	16
2016_week_2	129	26	29	21	53	5	10	39	47	52	2	83	40	67	0	44	1	0	26	12	55	39	1	83	15	28	24	11	9	22	9	51	56	71	88	46	14	56	43	37	72	5	47	54	68	73	61	43	10
2016_week_3	123	30	30	0	50	9	14	40	49	33	30	80	41	51	0	47	3	13	22	11	49	13	0.5	75	12	18	21	11	7	23	15	51	53	71	82	42	22	54	39	36	67	4	49	48	79	68	67	46	19
2016_week_4	168	33	33	22	55	16	28	47	57	0	3	79	36	55	0	55	3	12	25	16	48	14	2	82	7	22	18	10	6	24	13	58	57	74	89	46	24	63	35	36	72	7	53	73	77	89	65	43	33
2016_week_5	108	35	36	18	59	26	42	62	65	0	1	84	37	57	0	62	2	66	24	15	59	33	1	77	9	0	19	12	17	24	14	67	63	77	83	53	36	80	40	39	85	7	70	66	89	67	79	46	44
2016_week_6	95	31	33	39	54	31	46	48	72	0	1	85	40	61	0	59	3	0	25	15	57	23	1	84	12	62	18	11	6	22	14	54	62	74	85	49	41	87	38	38	82	5	79	59	81	74	71	47	50
2016_week_7	76	30	33	27	60	29	46	44	90	0	0	86	46	64	31	66	3	18	19	17	57	32	0	85	9	34	21	12	6	25	14	76	60	77	93	52	37	79	43	44	86	5	76	57	88	71	76	42	50
2016_week_8	76	43	38	14	63	26	41	48	66	0	1	85	53	59	0	61	2	30	19	14	53	28	0	83	7	0	21	11	5	27	13	62	70	80	92	50	17	79	47	53	74	6	72	44	94	70	81	43	39
2016_week_9	93	33	30	0	68	25	33	41	77	0	0	80	59	55	24	61	2	13	18	15	64	38	1	80	6	34	17	86	7	19	15	65	74	79	84	53	40	76	46	36	69	5	73	64	87	74	65	45	45
2016_week_10	53	26	22	15	68	20	27	35	66	0	0	79	63	68	0	52	2	0	16	14	47	44	1	76	14	19	19	11	4	21	13	71	77	76	85	48	29	70	49	38	64	5	67	39	83	65	72	55	37
2016_week_11	68	29	26	43	70	15	19	36	64	0	1	78	52	58	0	58	2	14	12	18	57	43	1	84	5	26	14	10	6	21	12	57	76	79	83	45	26	70	40	35	60	5	59	37	90	74	68	42	29
2016_week_12	78	24	23	13	65	11	14	29	59	0	0	76	49	52	0	56	3	0	13	13	59	40	2	72	9	30	12	11	3	19	18	51	73	74	82	44	19	70	37	30	59	5	57	28	74	70	57	55	22
2016_week_13	61	24	26	13	57	9	11	29	47	0	2	81	47	56	0	52	3	15	8	15	62	64	0.5	83	7	30	13	11	3	31	9	56	68	77	75	45	9	52	37	29	57	5	54	39	80	70	58	37	17
2016_week_14	74	24	19	10	64	6	9	30	46	91	20	82	51	51	0	51	2	21	6	17	51	48	1	67	5	50	16	9	7	23	16	73	65	79	79	38	14	60	39	33	52	5	54	57	88	64	62	48	16
2016_week_15	107	31	27	8	70	5	7	29	51	27	2	79	46	54	0	53	2	18	6	13	56	32	1	70	7	38	15	11	4	20	14	78	68	78	83	38	16	53	40	33	51	5	47	41	85	70	63	52	13
2016_week_16	156	33	32	26	63	4	6	33	56	0	1	73	49	50	0	55	2	17	10	14	63	28	2	74	8	0	17	12	4	18	10	63	62	77	84	43	22	59	43	34	50	4	44	64	81	63	57	50	15
2016_week_17	176	47	46	27	69	2	4	36	47	0	1	84	51	57	0	66	1	39	9	15	65	44	1	71	10	56	18	10	7	14	12	59	63	71	90	45	11	56	49	33	52	3	49	45	78	89	57	61	16
2016_week_18	184	47	46	10	64	2	3	29	34	26	0	80	51	39	0	54	1	16	5	22	79	64	0	77	7	17	17	9	6	13	9	39	60	58	81	42	9	66	43	28	54	3	50	60	56	70	58	50	10
2016_week_19	279	57	57	9	69	1	2	37	49	0	0	89	50	61	0	54	3	0	5	28	73	59	4	78	5	35	22	10	9	17	16	55	57	80	99	46	15	54	41	38	52	4	53	67	85	73	66	63	10
2016_week_20	428	56	55	11	73	1	2	37	43	0	6	84	56	53	0	51	3	0	6	28	74	39	4	76	10	21	22	11	4	18	22	73	61	76	91	47	17	59	52	36	50	4	47	70	83	85	64	59	9
2016_week_21	568	56	52	45	72	1	1	35	41	0	2	83	58	56	0	55	3	0	5	33	87	66	6	79	10	65	22	12	6	18	12	66	55	76	95	48	12	61	45	54	45	4	51	62	84	72	69	65	11
2016_week_22	592	54	51	22	68	1	1	36	45	0	1	77	50	53	33	52	4	0	5	47	83	48	7	73	9	41	22	12	4	19	10	71	52	76	91	46	13	63	54	34	46	4	46	63	80	79	65	56	9
2016_week_23	810	45	44	13	63	1	1	36	38	57	1	82	53	68	49	51	2	0	7	47	90	41	8	79	8	86	24	11	10	19	19	68	47	79	91	48	14	65	50	38	46	6	47	80	89	80	67	57	11
2016_week_24	1092	60	57	17	84	0.5	1	35	35	40	1	82	51	55	0	52	2	16	5	49	96	74	22	75	8	32	22	11	7	17	15	70	45	79	89	47	14	61	55	36	45	5	52	69	88	65	72	64	5
2016_week_25	1288	61	58	0	67	0.5	1	35	45	0	2	88	53	63	0	51	3	15	5	49	79	59	23	73	12	34	24	14	10	21	12	61	38	72	86	47	15	65	60	38	46	5	56	75	79	70	66	64	10
2016_week_26	1503	64	60	34	68	0.5	1	35	36	0	3	82	54	55	0	55	2	26	3	68	82	54	37	75	12	42	25	12	9	23	10	72	42	75	84	46	22	60	57	43	51	5	59	48	83	78	65	56	9
2016_week_27	2008	63	55	16	63	0.5	1	35	39	56	1	80	59	58	0	57	1	10	4	76	94	61	60	82	10	39	27	13	2	18	14	66	41	78	97	49	14	71	61	39	52	5	63	64	75	77	64	57	11
2016_week_28	2298	64	59	11	60	0.5	1	36	40	0	3	84	54	57	0	61	2	12	2	79	79	44	73	78	12	34	29	12	8	21	13	68	43	76	83	52	23	58	61	40	58	5	65	67	73	76	65	59	15
2016_week_29	2249	59	57	38	58	0.5	1	33	35	0	3	77	58	56	46	56	3	19	1	76	89	54	73	79	8	0	23	11	0	18	14	58	44	71	84	49	14	62	49	47	58	5	57	56	63	69	56	58	8
2016_week_30	2246	38	32	0	58	0.5	1	32	42	0	4	79	49	53	0	55	3	0	2	76	86	52	81	66	6	58	24	12	11	39	10	57	48	73	86	48	15	59	55	39	59	6	58	84	72	63	58	53	12
2016_week_31	2373	46	39	13	59	0.5	1	33	31	54	7	80	53	55	60	53	4	0	3	72	88	68	65	77	6	45	27	10	9	19	12	64	43	75	81	45	12	59	54	37	54	5	57	78	77	75	59	41	9
2016_week_32	1738	43	36	20	53	0.5	1	26	32	67	6	71	48	51	0	51	4	0	3	76	78	72	62	73	3	35	20	9	4	11	10	38	37	64	75	41	11	48	41	31	51	3	46	65	53	63	53	47	10
2016_week_33	1538	33	28	15	53	0.5	1	32	26	0	1	69	46	56	0	51	3	0	2	58	83	83	38	81	5	16	18	10	4	15	13	35	34	69	74	38	17	52	40	34	46	3	47	47	62	57	53	48	9
2016_week_34	1934	27	22	38	56	0.5	1	27	50	0	3	73	45	70	0	42	3	55	2	51	73	50	31	74	4	100	23	11	11	20	12	49	30	69	78	43	14	49	44	35	44	7	47	53	64	71	58	53	8
2016_week_35	2204	32	30	16	59	1	1	29	34	0	40	83	53	57	33	54	3	0	2	43	81	38	31	79	4	33	24	15	8	30	14	63	35	74	80	52	17	56	46	36	46	11	56	51	75	66	65	55	8
2016_week_36	2297	33	35	31	58	1	1	33	37	39	3	81	51	64	49	51	3	11	3	32	76	59	28	70	12	13	26	14	11	36	13	67	36	78	79	51	16	51	45	39	46	14	49	65	75	78	62	54	10
2016_week_37	2498	28	25	20	58	1	2	36	42	0	2	80	56	72	0	59	2	12	3	28	62	42	22	75	10	0	29	12	5	30	16	55	40	76	83	48	15	62	54	41	47	10	55	71	68	73	65	55	9
2016_week_38	2471	24	21	0	55	1	2	27	39	26	2	79	50	56	0	54	1	16	2	17	65	73	17	71	6	13	24	11	5	18	12	46	44	65	81	39	10	59	40	34	51	6	48	59	58	72	53	49	12
2016_week_39	3410	27	29	8	57	1	3	29	46	77	0	81	58	54	0	61	2	0	4	21	60	61	16	77	8	26	34	11	6	27	14	67	49	94	87	49	10	65	48	46	59	6	48	82	79	75	64	54	11
2016_week_40	4350	28	30	12	60	2	5	31	47	31	2	83	53	97	0	70	1	0	4	17	75	61	16	81	9	76	40	14	8	30	17	73	53	77	84	48	26	59	52	46	61	6	51	65	77	75	66	58	12
2016_week_41	3447	20	20	0	67	3	6	31	54	64	0	89	52	100	0	69	3	48	3	14	54	67	11	82	5	46	40	11	7	27	11	50	68	70	88	48	24	53	42	52	71	5	53	72	68	84	65	47	9
2016_week_42	3267	22	20	0	63	3	9	40	55	47	1	82	51	69	0	73	1	14	5	13	56	55	9	88	6	56	98	13	8	39	16	66	72	77	87	50	16	61	48	100	74	6	49	53	76	71	70	43	12
2016_week_43	3352	20	19	10	63	4	10	37	51	0	3	78	45	61	0	65	2	16	5	12	72	51	8	80	9	43	73	11	8	37	14	63	68	75	83	40	17	52	41	66	75	5	42	49	78	77	66	48	11
2016_week_44	2887	28	25	0	58	6	11	39	66	74	1	77	47	54	0	73	1	21	10	16	60	40	6	78	12	46	100	9	7	37	12	63	78	70	87	40	14	60	38	71	87	4	37	65	66	78	58	47	12
2016_week_45	2319	29	32	28	57	8	17	45	60	24	1	81	46	65	0	80	3	0	14	17	42	63	5	84	9	20	96	12	2	53	16	62	82	77	84	42	19	57	41	96	84	5	47	40	83	86	62	48	11
2016_week_46	2300	41	42	24	61	10	20	43	59	75	0	90	47	55	0	73	3	0	19	11	65	22	4	79	14	23	74	12	6	48	13	59	68	75	82	48	18	60	40	70	79	6	47	47	77	68	74	38	11
2016_week_47	2212	41	42	11	53	10	18	42	64	0	0	83	44	57	0	57	3	45	28	13	50	46	6	75	100	30	53	20	5	37	15	52	61	71	83	41	16	58	43	53	78	4	48	34	65	74	55	46	13
2016_week_48	1918	51	50	20	56	15	24	49	87	0	0	84	47	60	0	71	2	0	41	14	40	45	5	81	15	39	51	12	4	42	12	60	65	80	85	53	22	60	44	60	86	4	52	67	82	81	68	50	15
2016_week_49	1637	53	50	29	55	12	17	49	64	42	0	82	37	57	0	64	2	15	39	12	51	38	2	79	9	23	43	11	8	31	16	63	61	80	81	48	18	57	46	49	80	4	51	60	73	80	69	47	12
2016_week_50	1371	56	55	28	63	13	14	54	61	0	2	84	43	60	0	66	3	17	76	12	55	21	3	89	15	33	40	11	6	28	9	65	68	76	87	54	25	60	38	43	88	5	53	45	76	76	68	46	15
2016_week_51	1222	58	55	9	56	16	17	49	63	0	0	81	43	51	0	65	1	0	100	13	56	34	3	83	3	50	31	10	3	22	13	47	64	72	80	54	15	69	38	35	87	3	61	52	60	85	60	50	21
2016_week_52	739	46	45	0	51	16	17	39	56	0	2	85	39	53	0	64	3	0	86	12	47	34	3	80	9	19	27	9	6	20	10	35	65	67	75	47	8	58	36	30	82	2	55	35	53	63	50	45	25
2017_week_1	515	30	30	48	53	18	19	33	48	26	1	78	44	49	0	50	1	47	52	14	52	49	2	81	8	44	24	9	0	16	9	38	69	70	75	45	13	58	40	35	92	4	61	48	53	76	58	47	31
2017_week_2	447	43	35	18	51	19	24	40	67	0	3	82	45	56	0	48	2	0	57	13	41	47	2	80	6	30	26	11	5	20	13	53	69	75	89	46	11	58	35	37	79	4	61	53	77	71	66	45	32
2017_week_3	681	30	32	8	56	29	31	42	59	0	0	84	44	74	0	58	2	0	46	14	54	51	3	90	14	24	24	13	5	21	17	62	67	80	81	51	21	65	36	44	79	5	63	52	92	87	79	43	38
2017_week_4	542	36	31	23	55	39	40	43	58	0	0	77	46	62	0	57	4	12	40	19	50	40	2	89	10	56	21	54	8	27	14	62	69	82	87	51	34	69	44	48	75	6	64	73	92	79	79	45	46
2017_week_5	508	36	34	41	58	39	42	38	64	33	0	86	44	56	0	61	4	21	40	16	47	34	2	84	15	23	20	24	13	25	13	65	71	84	83	49	36	68	38	40	80	9	64	69	90	83	76	43	46
2017_week_6	432	43	42	17	58	34	36	75	63	49	0	87	43	55	0	63	2	79	31	13	50	34	1	87	14	22	18	14	11	23	14	63	67	78	80	53	35	65	41	37	69	7	59	42	92	80	77	46	48
2017_week_7	459	39	37	14	58	25	24	35	57	94	0	81	40	59	49	54	3	25	28	13	47	43	1	85	15	12	16	14	4	22	12	68	65	82	80	46	23	62	35	32	64	6	55	51	86	79	75	42	37
2017_week_8	397	35	33	0	70	21	18	31	51	0	1	84	47	52	0	61	3	0	26	17	43	48	2	78	11	29	12	12	4	21	12	57	59	76	77	44	18	61	37	33	59	4	47	45	87	79	71	46	30
2017_week_9	333	36	29	31	65	22	14	32	60	0	1	82	58	51	27	66	3	11	42	16	45	38	2	78	12	37	13	11	4	21	10	68	66	76	80	43	20	49	30	50	51	5	51	48	93	70	68	44	23
2017_week_10	403	40	32	7	69	14	10	31	57	46	0	71	59	57	0	63	3	0	31	13	46	33	1	78	5	31	14	11	4	22	13	72	65	81	76	35	17	54	34	32	51	4	45	77	88	82	66	44	21
2017_week_11	358	33	29	15	65	13	10	31	63	0	0	77	55	56	0	61	2	0	18	15	49	52	0.5	80	4	25	13	10	6	21	16	61	68	73	75	42	23	53	33	30	51	5	44	48	90	83	70	40	17
2017_week_12	336	34	33	33	62	14	9	27	64	33	0	78	54	52	0	56	1	11	13	13	54	38	2	87	5	22	11	11	75	19	11	61	71	70	73	37	10	49	35	28	50	5	46	37	74	71	62	49	17
2017_week_13	396	30	28	20	58	12	8	30	41	29	0	77	47	56	0	52	2	0	12	14	53	43	2	78	10	14	13	10	100	20	9	59	56	75	75	39	13	48	35	33	48	5	51	54	81	83	61	39	15
2017_week_14	399	28	26	8	61	10	6	32	55	0	1	83	45	59	0	55	3	0	6	19	47	49	1	76	5	38	9	11	15	24	11	71	58	81	80	36	14	45	32	30	45	5	46	50	77	77	66	46	16
2017_week_15	814	31	30	12	65	9	5	35	48	32	2	85	52	57	0	63	1	8	5	16	51	55	2	79	11	47	12	12	10	24	12	71	72	79	84	43	19	50	38	33	49	6	50	48	76	81	65	60	14
2017_week_16	1238	50	47	0	74	9	6	42	48	0	3	78	58	60	0	56	1	13	5	16	65	20	3	81	16	32	13	13	7	22	13	74	73	80	87	49	20	52	39	33	51	5	50	51	85	75	65	61	12
2017_week_17	1366	56	60	29	67	8	6	43	48	37	2	82	52	57	0	63	3	17	5	20	65	52	3	79	8	70	13	13	8	18	13	71	71	78	90	47	19	57	43	33	59	5	45	43	77	77	69	56	11
2017_week_18	1388	52	53	34	63	6	4	42	46	0	3	77	55	44	0	58	2	0	5	13	63	56	3	82	4	0	13	10	8	13	11	43	72	64	83	47	12	64	47	31	59	3	58	49	41	80	48	59	11
2017_week_19	1643	71	70	25	76	7	3	60	52	29	2	93	61	66	0	62	2	15	5	20	70	65	4	77	10	29	14	14	7	19	28	62	74	85	88	54	19	68	49	40	56	5	61	56	82	86	68	71	14
2017_week_20	2711	73	73	32	76	6	3	48	39	0	0	90	61	62	43	61	2	0	5	26	63	61	5	71	9	34	15	12	3	20	14	64	68	83	92	53	15	63	53	35	51	5	56	61	91	87	70	86	11
2017_week_21	3077	87	87	20	74	7	2	50	55	51	0	94	62	64	0	57	3	0	5	32	67	68	6	80	9	28	16	13	6	20	15	77	67	84	91	56	21	59	52	35	49	6	51	62	82	86	65	83	10
2017_week_22	4246	100	100	21	74	4	1	47	48	0	0	83	56	65	28	63	3	0	4	55	73	59	8	88	14	33	15	13	8	18	17	66	55	84	94	59	15	60	55	37	50	5	50	58	78	76	70	77	11
2017_week_23	5026	98	98	0	79	3	1	47	43	0	0	91	56	71	34	60	3	26	5	55	75	64	9	89	14	58	16	15	10	16	15	75	58	79	87	61	18	58	56	35	51	5	59	63	79	65	71	73	11
2017_week_24	6520	100	91	29	74	2	1	49	56	23	6	96	57	70	0	65	2	40	6	70	79	71	13	86	11	25	14	16	6	19	14	74	52	86	92	62	21	59	53	36	51	5	54	71	80	81	69	74	12
2017_week_25	7613	94	92	29	68	3	1	46	54	30	3	90	53	61	0	56	2	14	5	74	72	63	14	72	8	46	16	13	9	18	13	58	46	82	91	62	20	61	52	38	49	6	54	68	79	75	70	76	11
2017_week_26	11159	80	78	0	70	8	1	36	45	67	2	91	59	62	0	56	1	53	4	71	76	84	18	76	8	65	15	15	6	19	16	68	41	83	89	64	23	57	55	35	48	4	51	55	79	72	69	69	13
2017_week_27	18151	73	67	29	62	6	1	35	38	0	2	88	55	61	30	59	2	26	2	81	86	58	23	81	9	62	16	15	6	17	50	73	43	81	91	66	29	56	56	33	47	5	62	81	75	71	61	71	13
2017_week_28	25968	77	75	0	67	5	1	35	40	84	0	87	58	72	52	64	2	0	4	100	94	100	38	87	11	35	14	12	8	18	16	72	44	83	100	71	24	60	69	35	48	6	64	100	80	82	64	77	11
2017_week_29	28229	65	59	9	62	4	1	33	40	0	3	87	59	51	89	61	2	0	3	96	100	83	38	85	13	52	10	12	6	15	14	83	44	75	87	75	37	67	75	29	50	4	62	64	71	86	62	63	9
2017_week_30	31009	59	56	19	62	3	1	34	43	39	3	87	57	56	0	61	3	13	4	81	81	88	44	89	9	44	11	13	12	18	13	82	43	81	87	75	30	59	70	32	51	5	67	62	80	83	62	69	10
2017_week_31	29972	54	49	17	59	4	1	32	43	0	2	85	51	58	0	59	3	11	4	83	62	72	42	79	7	30	10	13	4	18	10	88	42	79	80	68	22	59	73	28	47	4	65	69	84	88	62	72	14
2017_week_32	21303	52	49	35	57	3	1	30	37	19	0	84	57	64	44	66	2	27	4	84	70	50	40	87	4	25	10	12	5	13	14	69	40	76	84	66	18	55	66	26	46	3	64	44	75	73	54	56	12
2017_week_33	16943	41	35	15	59	2	1	30	47	35	2	79	59	61	0	63	2	63	3	66	74	54	26	82	11	70	8	11	8	15	14	59	43	81	78	60	13	57	60	26	44	4	58	72	73	87	53	62	13
2017_week_34	18339	44	41	27	59	3	1	34	55	39	2	88	59	62	0	59	1	23	4	69	72	80	30	80	11	49	11	15	12	19	13	75	41	82	84	62	15	53	62	30	45	4	58	65	86	77	65	64	10
2017_week_35	17580	46	44	24	65	3	1	38	50	41	1	89	54	72	0	62	1	17	2	51	72	56	26	78	6	47	11	12	9	20	13	67	46	90	85	59	23	53	57	28	47	5	50	68	86	85	66	66	13
2017_week_36	13166	43	41	30	64	4	2	39	50	24	1	90	53	70	0	59	3	12	4	34	79	51	22	85	5	52	11	13	7	23	13	75	44	83	88	57	26	55	59	35	49	4	55	86	87	73	72	54	10
2017_week_37	12198	44	42	15	61	3	2	45	45	37	1	83	55	62	0	58	3	0	4	25	69	66	16	73	7	28	13	13	8	21	18	68	48	83	79	59	19	54	46	30	46	5	46	47	80	84	64	56	11
2017_week_38	8421	36	36	11	61	5	2	34	48	0	0	87	54	64	0	59	3	0	3	20	62	51	14	75	9	31	11	10	6	20	13	58	55	76	78	51	11	58	48	29	51	4	47	70	74	65	61	54	9
2017_week_39	7447	41	39	33	64	4	4	33	53	0	1	87	57	72	0	64	2	0	3	20	56	47	11	72	11	30	12	13	8	29	14	64	55	82	79	52	17	50	45	32	56	6	50	63	91	74	67	55	11
2017_week_40	6676	35	30	25	65	4	6	31	50	31	0	87	52	63	0	72	2	14	4	17	57	59	8	84	8	40	13	13	9	30	11	67	64	85	81	54	18	53	42	32	57	4	45	80	92	86	69	55	10
2017_week_41	5889	36	34	21	61	5	6	30	49	59	0	86	46	66	30	66	3	0	4	17	69	85	7	88	4	61	12	13	6	30	14	59	66	78	77	49	15	51	43	30	68	4	47	78	82	73	57	53	10
2017_week_42	5630	39	34	18	63	7	10	32	51	0	0	85	53	59	0	68	2	32	4	17	45	36	7	74	5	32	14	15	5	42	18	63	69	82	86	55	14	45	45	44	69	4	40	66	87	79	69	56	9
2017_week_43	6522	39	37	33	59	7	12	34	71	0	2	80	50	63	0	67	2	0	5	16	54	26	7	82	8	55	14	10	11	48	100	62	74	79	84	50	16	48	36	35	74	5	43	68	79	70	64	48	12
2017_week_44	5126	38	35	21	64	9	12	32	66	0	1	79	50	59	0	73	1	12	6	16	53	60	8	80	8	38	16	12	9	43	19	58	76	78	81	52	16	54	41	33	82	4	47	47	72	75	61	48	14
2017_week_45	4439	42	40	29	65	10	16	33	70	0	2	80	47	60	0	81	1	22	7	14	51	49	6	80	4	29	19	14	8	57	16	70	76	86	83	58	15	54	42	44	78	5	45	69	82	68	66	53	12
2017_week_46	4037	47	45	11	61	12	17	33	63	43	1	80	49	59	0	79	2	10	9	15	50	33	5	82	7	31	17	13	8	59	13	73	77	87	81	53	13	52	35	45	69	4	34	60	85	94	64	55	9
2017_week_47	3885	55	53	18	58	11	16	35	66	0	0	82	48	46	42	74	3	35	12	12	47	32	4	85	12	0	14	12	2	52	11	52	64	78	80	51	14	47	38	32	72	3	37	70	79	85	59	60	11
2017_week_48	2977	66	60	8	58	13	19	42	67	0	3	82	45	61	0	77	2	0	13	13	53	30	3	84	9	20	16	14	5	52	16	81	63	85	84	48	17	46	42	39	68	4	44	65	81	73	67	58	15
2017_week_49	2974	66	62	23	57	15	17	44	69	0	0	85	41	64	0	80	2	0	17	14	60	40	3	85	4	32	16	13	6	51	11	63	65	80	86	50	18	55	43	38	76	5	43	44	87	88	72	59	14
2017_week_50	2545	72	71	12	55	14	18	46	61	0	0	87	44	56	0	79	3	0	19	16	50	13	4	91	7	0	16	11	8	47	13	67	71	88	86	55	29	61	43	39	75	4	51	45	88	80	70	60	22
2017_week_51	1941	68	64	0	58	22	21	43	56	0	0	81	47	52	0	74	3	15	21	18	67	35	2	92	12	20	16	14	4	35	14	53	75	80	86	52	21	63	41	36	79	4	59	39	80	86	67	61	26
2017_week_52	1312	52	51	19	51	34	24	40	56	0	0	90	40	58	0	87	2	33	21	16	48	52	3	83	3	33	16	11	5	24	14	44	77	80	83	52	14	66	44	34	81	3	61	39	59	74	58	62	32
2018_week_1	541	41	42	28	55	49	41	44	68	31	2	93	46	51	0	62	4	0	21	16	39	36	1	86	13	27	13	11	7	100	12	53	80	87	82	61	22	70	40	44	95	4	77	46	78	89	72	62	45
2018_week_2	520	41	42	19	59	66	64	52	74	25	0	89	42	60	0	78	4	12	25	15	60	48	2	85	8	25	17	12	25	45	15	70	79	90	92	65	49	86	38	49	89	5	86	63	100	83	89	59	57
2018_week_3	741	38	35	0	54	69	61	46	70	0	0	82	44	55	0	83	2	28	21	12	48	39	2	79	11	47	15	12	24	35	14	78	77	90	87	64	46	84	38	44	88	5	84	76	86	80	81	50	63
2018_week_4	724	38	36	12	60	72	65	47	61	22	0	92	46	54	0	82	3	43	18	13	52	42	2	89	5	22	14	13	18	31	11	79	75	86	81	58	45	87	37	42	77	4	91	77	88	77	82	56	58
2018_week_5	564	36	33	35	54	60	51	42	64	91	0	82	45	60	33	77	1	12	24	12	56	40	0.5	87	5	35	15	13	13	28	19	71	73	90	81	53	41	86	33	41	66	8	74	56	90	84	85	55	67
2018_week_6	468	32	30	14	54	46	37	37	57	0	0	88	48	51	0	67	1	0	21	11	45	39	2	85	16	48	13	11	11	22	12	62	72	77	76	52	31	72	39	36	65	6	71	65	71	70	67	48	45
2018_week_7	362	38	34	25	63	34	27	39	59	0	0	84	50	57	30	66	2	0	20	16	55	39	2	86	3	22	16	12	9	21	14	71	66	88	80	54	23	64	37	41	63	4	59	42	88	71	76	58	33
2018_week_8	341	28	24	25	72	26	20	35	76	0	1	79	65	53	0	70	2	0	14	15	47	48	1	78	12	88	13	11	13	24	16	68	76	89	77	51	24	57	34	52	55	5	58	38	89	76	71	53	28
2018_week_9	380	32	29	0	100	19	13	33	73	0	0	88	83	46	0	67	3	0	10	14	44	38	2	73	13	0	9	11	5	21	14	70	80	89	77	51	16	52	35	34	53	5	50	36	81	99	75	60	23
2018_week_10	421	32	30	20	94	13	11	35	93	0	0	83	86	57	30	65	1	0	9	15	44	36	0.5	82	13	59	10	10	5	19	11	68	98	86	79	58	20	64	36	30	54	4	53	48	84	87	67	66	17
2018_week_11	474	28	27	16	73	10	8	34	69	0	2	83	58	49	0	65	2	56	10	13	39	42	1	77	7	36	8	10	8	18	16	55	74	76	73	52	11	49	37	28	52	4	51	42	77	83	54	58	19
2018_week_12	417	27	28	19	88	8	5	33	79	0	1	80	78	54	0	62	1	9	10	14	73	39	1	79	3	28	10	11	7	21	12	70	100	84	78	52	11	51	36	30	54	5	48	38	81	81	63	65	14
2018_week_13	480	28	26	0	81	5	4	34	72	0	1	83	63	48	0	65	3	0	7	16	57	66	1	74	11	76	7	10	4	25	10	81	83	88	76	48	13	47	39	29	48	5	43	35	80	69	60	64	10
2018_week_14	533	31	32	15	74	5	3	32	51	0	0	83	57	54	0	71	2	0	4	16	54	46	1	87	8	21	10	11	4	25	11	83	77	88	85	53	19	50	41	32	46	7	44	49	82	73	64	70	11
2018_week_15	734	47	44	0	68	6	3	43	57	100	0	86	56	64	0	71	3	0	5	17	50	63	1	78	9	22	11	12	5	29	15	87	76	88	86	54	19	51	47	37	50	11	48	48	83	86	69	66	13
2018_week_16	783	65	64	15	70	5	3	47	67	0	2	83	57	55	0	80	0	0	4	19	74	64	3	81	11	16	12	13	4	56	11	76	86	91	90	61	19	56	56	37	57	25	50	69	77	77	74	92	13
2018_week_17	956	61	62	20	64	3	2	35	64	53	0	80	57	44	32	63	3	8	3	22	76	40	1	82	5	50	9	8	2	26	10	43	74	65	79	53	9	56	50	27	56	9	58	39	48	68	48	77	14
2018_week_18	894	72	68	20	75	5	2	43	57	39	0	84	62	57	0	67	3	9	5	20	75	61	2	93	9	37	13	12	8	50	20	70	73	95	82	67	15	62	52	36	57	19	52	71	85	91	71	95	13
2018_week_19	1348	76	72	0	70	5	2	48	56	0	0	85	60	64	28	68	1	0	4	25	71	68	2	83	9	24	11	12	14	32	15	77	66	88	89	55	19	60	55	33	49	10	49	50	84	81	73	94	11
2018_week_20	2405	99	96	28	78	3	1	45	66	0	1	84	59	64	0	66	2	11	6	31	64	75	4	86	12	36	13	11	6	27	13	77	60	92	86	56	20	59	58	33	52	8	53	73	82	79	70	100	9
2018_week_21	2486	90	92	19	72	3	1	46	59	35	1	83	60	62	0	69	1	16	7	36	66	54	5	71	11	90	13	12	4	26	16	87	57	87	92	56	12	58	65	34	49	6	57	74	83	79	75	84	9
2018_week_22	3020	95	94	8	68	3	1	42	47	0	1	85	66	58	30	66	2	0	5	49	75	87	7	77	10	37	13	13	8	25	23	88	52	89	81	58	13	65	58	34	46	6	58	89	86	80	65	85	6
2018_week_23	3517	91	91	11	67	2	1	44	44	0	0	83	61	94	0	64	2	15	6	45	62	62	10	76	13	59	12	13	10	22	18	69	46	85	83	51	20	61	54	36	43	4	47	67	80	76	69	92	8
2018_week_24	3897	96	95	20	63	2	1	47	37	0	4	84	55	61	22	62	2	0	4	50	65	72	13	76	7	0	12	11	10	21	16	68	47	83	80	52	22	58	50	35	44	5	55	58	82	81	68	76	15
2018_week_25	3926	88	86	27	63	3	1	43	44	25	1	84	63	61	0	70	1	13	4	72	90	82	14	79	10	25	11	13	12	21	15	74	48	79	83	54	16	64	59	36	46	5	53	64	80	74	63	72	18
2018_week_26	5053	66	66	20	62	2	1	39	33	0	1	74	61	53	0	63	2	25	3	68	91	74	25	75	9	46	9	10	6	19	12	71	43	85	77	53	21	56	59	33	41	4	55	62	77	83	60	62	10
2018_week_27	5336	71	70	21	64	5	1	40	40	0	0	83	63	64	0	66	2	18	3	87	69	67	38	80	7	50	12	12	16	19	15	72	44	90	87	61	17	62	60	33	48	5	67	79	81	87	62	71	13
2018_week_28	6551	66	67	46	65	3	1	36	39	95	1	84	61	56	0	66	2	13	2	96	72	71	44	84	0	38	9	14	8	17	10	67	43	77	92	55	18	68	57	31	46	4	69	77	70	77	58	68	14
2018_week_29	5898	56	53	17	57	2	1	39	43	28	3	88	61	54	0	67	1	0	3	82	85	82	55	81	5	53	10	12	10	21	13	70	48	87	88	56	16	66	52	31	48	4	55	80	78	78	61	64	11
2018_week_30	5678	54	51	17	62	2	1	52	36	31	2	92	58	55	0	66	3	21	3	87	62	82	100	78	4	51	9	12	5	19	17	66	45	86	83	61	14	64	52	29	48	4	58	65	77	82	63	64	12
2018_week_31	5389	49	46	10	61	2	1	43	43	43	1	84	62	55	0	67	3	0	1	74	72	65	70	82	8	0	8	13	7	17	14	59	42	87	88	58	15	60	58	26	45	4	53	55	73	84	59	63	9
2018_week_32	4096	36	31	11	62	2	1	32	42	24	1	88	62	52	0	69	4	0	3	67	75	79	40	76	7	43	7	11	7	16	11	47	44	84	77	59	12	61	55	27	42	22	54	70	54	70	57	58	10
2018_week_33	3079	38	37	14	63	3	1	35	37	31	2	93	57	55	31	56	3	13	2	54	74	59	30	85	8	57	6	14	10	23	14	58	39	87	80	56	11	55	52	27	43	34	49	56	79	89	65	60	10
2018_week_34	3105	38	37	14	59	3	1	41	40	25	2	89	58	67	0	61	2	20	2	46	72	51	29	78	7	37	9	14	6	24	10	69	38	86	73	63	10	58	52	30	40	39	45	54	79	60	67	60	12
2018_week_35	3661	38	35	15	74	2	1	41	36	89	0	94	58	55	39	61	2	10	2	31	65	62	24	66	10	19	8	12	5	23	13	71	36	80	73	57	14	51	51	28	39	40	47	69	76	69	64	53	7
2018_week_36	3580	36	35	30	67	3	4	45	43	0	0	92	63	58	0	68	4	16	3	28	58	83	22	82	10	79	10	13	7	26	14	69	47	85	78	61	15	64	50	32	43	34	50	72	85	91	65	52	11
2018_week_37	3587	36	34	24	65	3	4	40	42	0	0	92	58	63	0	71	5	22	3	21	55	74	17	76	8	27	9	12	4	25	14	60	53	77	81	56	15	60	57	30	51	30	54	80	76	74	67	56	14
2018_week_38	3160	30	23	23	66	4	5	36	53	0	1	90	55	61	0	74	2	9	3	19	55	66	14	78	5	0	10	13	10	24	14	58	54	78	77	54	13	56	50	30	55	25	44	59	74	78	63	55	8
2018_week_39	2709	35	32	56	61	5	7	35	47	0	0	85	54	48	0	86	1	0	4	18	53	49	12	78	7	22	12	13	6	33	14	69	58	81	75	54	17	55	45	32	55	28	42	72	80	64	67	54	11
2018_week_40	3404	40	37	19	69	6	8	34	54	0	0	86	63	58	0	77	2	12	4	17	57	46	9	79	3	50	13	11	10	35	14	71	63	83	81	56	14	61	50	34	63	55	50	56	72	86	66	52	9
2018_week_41	2877	37	35	9	72	7	11	38	58	42	1	89	64	61	0	93	2	0	5	17	56	56	10	81	11	40	14	12	8	52	12	74	75	88	83	63	15	52	45	37	70	100	39	71	84	75	81	57	9
2018_week_42	3131	36	36	0	69	8	12	38	66	0	0	88	57	56	0	84	2	12	6	16	55	22	8	90	13	26	15	14	8	52	12	91	77	90	83	60	17	65	45	50	77	66	48	42	84	80	74	57	12
2018_week_43	3016	40	39	8	69	12	14	35	66	0	2	83	54	60	0	83	3	14	6	16	53	45	4	85	9	31	15	13	8	51	16	77	82	82	81	61	15	53	50	38	79	51	44	74	84	82	68	54	10
2018_week_44	2443	42	43	31	66	13	17	37	65	34	13	87	54	60	0	86	3	0	9	15	54	70	5	77	13	36	18	13	6	58	12	72	71	88	84	66	16	59	44	41	76	40	43	63	85	84	72	61	10
2018_week_45	2389	45	45	10	63	11	17	36	65	30	4	97	49	62	0	80	3	16	9	13	54	40	4	80	5	0	17	13	7	57	11	70	69	84	78	60	16	58	52	50	72	40	45	56	80	70	75	51	9
2018_week_46	2494	50	49	15	59	10	14	36	69	0	0	83	49	60	31	75	3	0	10	12	44	52	4	82	4	30	16	11	11	50	14	62	68	80	76	70	19	54	50	35	69	46	51	45	74	62	59	52	8
2018_week_47	2059	57	60	22	65	10	16	42	68	0	2	83	55	61	0	84	2	0	13	16	42	50	4	87	10	43	18	12	7	45	15	63	76	90	78	72	15	62	50	44	75	44	45	65	85	91	71	60	14
2018_week_48	1987	73	71	9	63	11	13	47	97	0	0	91	54	55	0	81	3	13	12	17	53	56	4	82	14	0	19	13	5	38	14	78	59	92	78	65	22	63	47	43	68	25	49	94	80	78	69	58	16
2018_week_49	1943	80	81	32	63	13	18	46	74	0	2	87	44	56	0	79	2	0	15	15	44	34	3	92	7	26	18	11	5	38	13	76	68	89	84	66	26	60	51	42	70	48	48	50	83	78	69	72	13
2018_week_50	1936	82	84	10	60	18	21	47	66	0	1	86	52	59	0	85	2	0	20	11	47	55	2	89	4	0	15	10	3	34	16	67	72	87	81	64	27	58	50	43	76	23	61	57	80	85	74	60	27
2018_week_51	1561	67	68	40	55	22	22	44	59	22	0	89	47	61	60	89	2	0	23	11	52	34	1	79	3	22	14	10	6	23	11	51	71	80	79	65	18	67	45	35	77	17	64	47	60	70	58	63	36
2018_week_52	987	36	36	19	52	30	27	31	56	0	1	88	50	37	0	50	2	0	15	11	57	47	2	91	5	23	10	7	4	14	10	28	73	65	72	64	9	73	47	32	84	11	81	59	35	82	44	53	46
2019_week_1	332	59	60	34	64	60	61	51	79	39	0	95	51	61	0	81	1	25	19	12	52	50	1	94	7	51	18	14	6	36	14	73	81	95	88	79	29	97	54	52	95	17	97	90	88	89	83	65	62
2019_week_2	441	57	55	22	62	86	88	56	81	0	0	97	49	61	0	88	2	32	20	14	58	75	2	95	9	20	17	14	5	38	14	86	81	94	85	78	54	98	44	52	88	17	100	78	84	96	100	59	92
2019_week_3	539	49	53	13	62	100	100	75	85	31	2	99	50	65	0	93	2	17	18	13	38	35	2	85	10	0	16	12	9	39	18	94	72	97	88	78	36	100	48	55	84	15	95	84	96	84	99	54	100
2019_week_4	421	43	44	16	59	72	70	60	66	0	1	95	48	63	59	84	2	66	13	12	52	46	1	89	11	0	14	13	7	31	16	88	67	89	85	70	44	89	41	43	70	16	84	73	88	96	89	54	85
2019_week_5	397	41	40	22	63	53	41	49	67	20	2	91	48	55	0	71	3	15	13	15	53	47	1	79	11	20	13	12	10	26	14	77	62	84	77	64	18	82	43	42	56	16	71	60	88	69	82	58	55
2019_week_6	409	39	37	33	76	31	22	44	55	0	1	88	50	62	65	68	1	8	15	10	51	43	1	88	8	35	10	14	7	30	16	74	62	84	75	61	27	68	37	36	54	19	60	62	76	64	85	43	27
2019_week_7	321	43	42	17	83	21	15	44	70	0	0	94	61	64	0	73	3	26	12	12	50	70	2	99	8	32	10	14	13	32	13	79	65	96	75	64	21	63	48	34	52	20	54	67	84	87	83	59	23
2019_week_8	382	44	42	62	97	14	10	42	95	0	2	94	87	57	0	70	2	0	12	10	56	46	2	85	8	39	13	14	6	25	15	83	80	97	80	62	21	58	44	33	50	16	54	60	85	80	79	62	22
2019_week_9	417	50	46	11	94	11	8	44	98	37	2	88	100	70	0	77	2	100	10	18	44	45	1	92	12	30	10	12	4	24	15	92	95	100	76	59	14	65	45	32	50	15	45	65	89	86	76	69	12
2019_week_10	432	29	29	44	91	8	6	41	86	0	0	92	84	56	0	69	3	22	7	15	50	51	2	90	7	50	10	12	7	21	12	73	91	93	79	61	15	58	37	31	49	13	43	55	82	70	70	66	15
2019_week_11	511	37	37	11	75	7	5	42	65	0	0	93	68	53	0	66	2	0	9	15	34	40	1	87	5	40	11	13	4	20	8	74	80	86	75	56	14	53	42	33	50	10	52	55	76	71	64	54	12
2019_week_12	475	33	31	23	72	7	3	43	66	21	0	92	61	55	0	63	1	0	8	13	43	55	2	83	9	23	10	11	6	23	12	78	80	89	70	54	11	53	47	30	50	13	50	42	80	74	64	56	11
2019_week_13	609	26	27	15	72	5	3	35	48	0	0	85	55	54	44	65	2	17	6	16	54	34	1	78	7	46	9	11	4	28	14	100	67	92	67	56	22	50	48	32	48	22	46	63	81	78	67	52	14
2019_week_14	538	40	37	13	79	5	3	45	57	0	1	89	56	54	33	77	3	0	6	12	53	43	2	78	11	23	9	11	7	31	14	95	72	93	76	62	21	55	48	37	53	19	51	65	90	91	75	55	13
2019_week_15	899	44	49	12	66	7	5	57	59	0	3	87	61	58	0	75	3	16	8	17	51	47	3	79	7	34	10	11	4	26	16	92	79	98	86	60	28	69	52	39	53	14	60	59	86	67	75	59	15
2019_week_16	1225	52	50	27	73	10	9	57	49	41	0	84	60	54	0	99	3	20	9	18	62	44	5	82	9	42	12	12	8	23	14	91	84	98	86	62	23	62	58	34	60	16	63	56	77	77	74	76	18
2019_week_17	1746	43	39	18	57	6	5	32	49	26	1	87	62	39	0	62	1	0	5	16	55	70	3	85	6	44	10	9	4	13	11	28	80	69	77	52	8	63	58	30	57	7	54	38	35	84	40	50	13
2019_week_18	1001	56	52	17	75	6	4	43	69	0	2	97	70	59	22	76	3	0	5	19	67	50	3	94	6	11	13	11	9	25	17	86	79	95	84	63	12	58	55	42	63	13	56	49	78	79	66	70	12
2019_week_19	1304	63	61	15	81	5	3	49	59	0	1	92	79	55	0	72	3	22	6	21	67	42	4	80	7	12	14	14	8	26	16	93	71	96	84	64	24	64	64	44	53	18	57	92	85	84	75	75	11
2019_week_20	3048	73	72	33	80	6	2	47	56	0	1	93	68	61	0	72	2	10	7	25	67	50	7	80	0	40	14	13	0	24	16	85	74	91	89	64	19	68	69	40	49	22	58	73	87	71	80	75	15
2019_week_21	4868	77	78	8	78	4	2	48	60	0	0	92	67	58	32	71	1	0	5	34	70	55	7	80	11	29	13	12	7	23	15	97	63	94	84	62	24	63	78	39	46	18	60	97	94	64	82	67	10
2019_week_22	6201	72	77	27	69	4	2	46	49	0	1	88	64	54	0	73	2	0	4	37	71	63	11	75	10	12	13	16	4	22	15	88	50	91	81	59	32	64	69	35	43	20	60	80	86	80	75	64	11
2019_week_23	8823	78	77	39	72	4	1	44	47	50	1	89	60	58	23	80	2	11	4	45	66	57	19	69	3	42	12	13	4	26	12	98	49	92	80	64	36	65	66	34	45	16	55	75	88	80	83	65	13
2019_week_24	12707	82	80	24	68	3	1	45	46	46	3	96	60	60	0	72	3	11	4	51	73	90	25	79	10	36	11	12	8	22	12	97	50	94	84	67	30	62	72	39	51	17	61	82	89	77	74	57	14
2019_week_25	16417	71	70	9	67	4	1	41	43	30	2	87	61	57	27	79	1	17	5	52	63	75	30	71	6	43	13	14	9	24	14	94	48	92	81	76	36	65	79	36	46	18	61	79	87	71	75	56	12
2019_week_26	21258	67	68	29	63	3	1	40	65	0	1	89	65	55	0	70	2	24	3	51	64	70	38	73	4	25	11	13	8	21	13	98	48	90	82	82	40	66	80	31	49	15	65	69	88	62	73	62	14
2019_week_27	31065	68	69	30	73	5	1	43	47	88	2	91	64	60	37	77	4	12	2	72	72	58	63	76	4	39	11	13	10	25	13	88	48	95	85	94	100	60	91	34	55	16	70	86	87	73	73	68	14
2019_week_28	39913	91	92	37	66	5	1	46	48	0	1	90	58	54	0	71	3	18	2	60	73	69	75	74	9	60	10	12	7	21	13	86	45	86	83	100	47	71	97	31	52	11	72	66	77	71	63	58	11
2019_week_29	38035	64	64	23	67	3	1	39	50	0	0	82	62	56	44	71	4	0	3	71	82	89	61	76	9	58	12	15	5	19	10	84	47	82	81	92	42	68	100	30	48	10	66	82	78	69	62	63	13
2019_week_30	42489	56	52	25	67	4	1	42	38	0	3	90	69	56	0	73	0.5	19	2	82	81	61	55	81	4	50	10	12	6	21	11	90	46	90	83	90	34	66	92	28	51	19	64	90	75	77	59	62	11
2019_week_31	33329	52	50	14	68	3	1	49	35	0	3	99	67	60	0	72	2	0	2	89	76	84	48	96	6	48	10	12	5	22	15	87	44	89	83	78	31	66	86	28	48	10	62	77	73	100	60	61	14
2019_week_32	20693	37	37	28	61	3	1	31	39	52	2	84	63	49	100	68	2	19	1	72	77	69	25	75	5	44	8	11	24	15	17	44	42	80	69	64	15	54	64	25	42	7	56	42	47	86	52	49	10
2019_week_33	9147	44	47	0	63	4	1	40	37	0	1	100	65	59	0	67	1	22	2	55	72	67	20	82	9	42	8	12	7	23	12	62	38	91	76	62	16	56	58	30	41	10	53	68	82	70	59	57	8
2019_week_34	8612	44	40	22	66	3	1	45	36	28	1	91	57	66	0	64	2	30	2	49	57	57	22	78	11	39	11	12	12	22	15	70	38	91	71	63	22	62	54	33	39	11	55	64	88	81	69	51	9
2019_week_35	9630	60	54	7	76	7	3	56	43	0	2	87	65	61	0	70	2	0	1	34	65	48	22	71	8	46	11	13	8	25	20	82	41	92	79	61	27	57	57	33	39	12	56	77	92	76	80	47	9
2019_week_36	9800	45	45	22	67	15	4	60	42	38	0	85	61	59	0	75	2	7	2	28	61	50	19	80	10	31	13	11	9	25	14	82	45	90	70	57	31	56	54	30	41	9	52	73	81	77	70	47	10
2019_week_37	8858	46	48	34	79	13	5	51	58	0	0	87	64	54	0	73	3	20	2	20	74	63	16	78	10	58	13	13	10	30	17	74	52	82	71	60	32	56	56	31	45	10	50	73	78	80	71	51	15
2019_week_38	6851	39	37	41	68	11	6	49	50	0	0	82	54	55	0	80	3	0	3	18	46	47	10	79	7	29	15	10	5	32	12	71	52	89	74	54	17	61	50	33	49	8	57	67	72	88	63	52	12
2019_week_39	5748	38	38	34	74	9	10	45	55	19	1	85	59	62	0	96	2	11	2	16	64	65	10	66	4	66	13	11	8	42	31	89	48	92	78	54	17	59	54	34	49	11	48	73	85	69	75	48	14
2019_week_40	5776	37	37	14	63	10	10	39	44	0	1	82	48	61	0	86	1	31	3	14	49	50	10	75	11	30	14	11	3	36	41	71	57	80	70	50	18	54	45	30	48	8	43	80	78	63	58	43	12
2019_week_41	5661	35	32	34	64	10	11	34	46	0	1	77	52	49	0	87	2	10	4	15	57	55	6	72	0	19	16	10	6	40	15	60	60	84	74	55	17	54	48	32	58	10	37	57	77	71	60	47	13
2019_week_42	4609	38	39	18	73	10	15	38	58	80	0	78	53	56	0	90	3	0	2	14	63	47	6	80	6	51	14	10	7	43	13	80	65	87	79	56	19	57	46	35	60	8	46	61	74	75	64	41	13
2019_week_43	4239	37	34	20	71	13	18	37	64	75	2	79	46	55	0	97	2	0	5	14	62	61	6	81	11	0	17	12	5	45	16	78	71	89	74	64	14	59	44	38	68	10	43	69	84	67	65	52	14
2019_week_44	4594	39	38	9	71	14	22	33	72	23	3	80	48	55	0	90	1	0	4	10	54	57	4	85	7	38	18	12	12	46	15	73	80	92	83	58	11	62	45	42	80	10	45	55	78	72	64	46	14
2019_week_45	4320	53	50	9	73	21	23	39	70	28	2	85	46	63	0	92	2	10	6	16	57	61	5	86	6	36	19	13	10	60	19	80	76	90	74	56	15	61	48	44	77	10	52	81	88	76	70	46	9
2019_week_46	3673	55	53	27	78	18	23	37	78	0	0	81	47	54	0	75	2	26	8	12	53	45	3	79	16	0	19	11	8	73	13	73	70	89	71	58	23	63	42	41	69	9	45	56	93	72	77	43	16
2019_week_47	3353	52	51	24	66	21	23	43	71	61	4	85	49	52	40	82	3	0	7	13	57	46	2	80	7	40	17	12	8	67	11	64	65	91	72	57	23	57	43	42	61	11	54	53	91	69	78	50	21
2019_week_48	3411	63	62	34	67	24	25	44	64	33	0	80	42	55	0	91	3	16	10	16	51	42	4	91	10	0	18	13	7	59	19	68	68	90	75	58	31	65	48	40	68	8	58	44	91	78	73	51	20
2019_week_49	3075	79	77	12	62	31	30	56	69	0	0	89	45	52	22	84	0	10	12	14	44	46	2	86	9	38	18	13	7	42	14	64	66	93	67	59	43	69	40	40	68	8	62	60	88	85	81	47	29
2019_week_50	2625	78	78	33	61	40	34	51	66	0	1	86	45	59	0	88	1	0	15	12	62	27	2	84	16	43	21	100	7	37	16	73	67	90	80	67	36	73	49	40	71	7	75	69	87	80	80	56	42
2019_week_51	2214	75	76	13	59	43	37	50	72	0	2	91	41	57	0	100	3	0	14	12	47	54	1	92	6	47	17	22	9	28	12	62	64	86	71	62	25	74	50	40	69	6	78	48	72	79	67	59	53
2019_week_52	1806	42	42	0	55	31	23	32	65	0	1	82	42	46	0	51	3	0	11	10	57	38	1	80	14	0	10	10	4	13	15	25	61	64	65	55	10	65	41	31	67	4	75	41	31	79	42	41	44
[truncated: 53 more columns]

## Sheet: period02_search_term_rsv
Legend: Relative search volume of HFMD related search terms on Google Trends from 2020 to 2021 (period 2)
time	cases	アデノ	アデノウイルス	アフタ	アレルギー	インフル	インフルエンザ	ウイルス	うがい	エンテロ	エンテロウイルス	お腹	かゆい	クラミジア	コクサッキー	こども	コロナ	チフス	ノロ	プール	ぶつぶつ	プツプツ	ヘルパンギーナ	ヘルペス	ホジキン	ボツボツ	マイコプラズマ	リンパ腫	レジオネラ	ワクチン	敗血症	保育園	鼻水	病院	赤ちゃん	大人	登園	発熱	発疹	肺炎	風邪	風疹	高熱	紅斑	会社	激痛	検査	結膜炎	解熱
/	/	adeno-	adenovirus	aphtha	allergy	influenza(short name)	influenza	virus	gargle	entero-	enterovirus	stomach	itch(hiragana)	chlamydia	coxsackie(virus)	child(hiragana)	COVID-19(short name)	typhus	norovirus	swimming pool	rash(word morphing)	rash(word morphing)	herpangina	herpes	hodgkin	rash(hiragana)	mycoplasma	lymphoma	legionella	vaccine	septicemia	daycare center	nasal mucus	hospital	Infant	adult	go to kindergarten	fever	rash(word morphing)	pneumonia	cold	rubella	high fever	erythema	company	intense pain	examination	conjunctivitis	reduce fever
2020_week_1	345	49	45	37	65	39	31	2	5	0	35	76	45	72	0	49	0.5	0	73	16	55	53	2	78	8	19	76	15	18	1	28	44	58	79	92	66	67	8	44	17	76	33	67	89	68	82	34	49	48
2020_week_2	622	39	30	45	64	34	29	3	5	41	0	80	45	100	0	46	1	0	76	14	50	51	2	76	2	36	67	15	8	1	18	45	47	77	83	58	100	9	46	20	63	33	60	73	64	82	34	37	47
2020_week_3	479	49	45	72	61	32	26	13	4	0	75	72	38	74	0	48	6	17	73	16	48	47	3	74	8	25	60	14	10	1	24	49	52	75	90	55	84	8	41	49	62	45	57	50	68	70	36	41	41
2020_week_4	523	52	50	26	67	30	28	54	7	0	0	73	44	84	0	55	29	25	69	19	56	45	2	100	5	10	81	14	10	1	21	57	58	85	97	60	82	10	43	100	67	46	54	75	88	75	48	48	40
2020_week_5	514	46	45	43	81	25	24	28	6	37	0	70	44	85	0	51	16	45	68	17	51	61	2	85	5	13	72	13	14	1	23	56	66	80	92	58	75	9	41	65	65	47	48	64	85	73	40	45	25
2020_week_6	459	38	35	49	74	23	20	28	5	0	37	76	49	79	0	52	18	26	75	21	52	44	2	81	4	50	66	13	18	1	20	58	66	81	83	58	48	8	42	59	68	38	44	48	72	75	38	38	22
2020_week_7	392	44	40	48	89	25	22	45	7	0	50	81	54	85	0	54	31	15	61	27	53	53	3	68	6	40	100	12	16	1	21	55	72	93	88	57	46	10	44	68	64	37	47	54	86	68	42	100	31
2020_week_8	346	41	38	50	97	21	23	79	9	29	20	73	63	69	0	53	56	32	59	42	56	47	2	68	4	60	93	11	13	1	24	97	100	84	84	57	68	12	42	75	74	37	51	57	89	67	50	89	21
2020_week_9	299	41	39	36	73	18	15	62	9	0	0	73	56	62	0	48	48	44	47	31	64	60	2	61	1	33	79	11	12	1	23	81	93	83	82	61	86	13	37	48	60	37	47	41	86	68	44	64	20
2020_week_10	247	37	36	23	67	13	10	55	7	93	0	70	50	75	0	45	42	46	39	25	56	47	2	70	6	42	72	10	7	1	21	77	70	76	76	53	78	11	33	30	50	30	37	33	81	67	40	51	17
2020_week_11	290	30	25	53	62	9	7	43	6	0	0	71	49	60	0	38	33	52	32	24	54	40	3	62	2	17	51	11	4	1	40	55	52	74	75	49	40	10	35	25	46	35	36	34	74	66	37	41	21
2020_week_12	254	20	17	40	64	8	8	59	6	51	78	69	49	58	0	39	48	52	30	27	60	57	0	69	4	32	68	13	7	2	21	50	44	84	73	48	27	12	34	31	45	52	28	50	82	65	38	37	10
2020_week_13	229	19	18	16	54	8	9	100	7	0	0	67	44	54	0	39	86	62	21	33	53	60	1	57	3	0	64	11	3	3	23	67	59	99	80	48	35	13	34	48	52	72	32	37	94	50	49	47	16
2020_week_14	179	20	19	0	58	7	9	99	7	0	0	66	50	56	19	47	100	16	17	19	53	49	2	57	3	35	51	11	5	2	31	100	71	95	79	50	80	16	31	32	54	52	37	44	100	56	53	75	23
2020_week_15	164	20	19	48	52	6	7	86	7	0	0	65	46	53	0	41	92	60	14	14	57	50	0.5	52	3	0	51	12	7	2	26	84	59	100	75	47	73	16	35	30	47	36	33	43	84	63	51	54	19
2020_week_16	163	22	21	24	54	5	6	89	6	0	17	67	47	49	0	38	90	25	9	17	60	64	3	52	5	38	46	10	8	2	26	63	46	95	75	44	54	14	34	26	39	33	30	57	95	59	50	43	19
2020_week_17	107	14	14	22	58	5	4	44	6	0	0	65	54	53	16	34	54	34	10	11	70	73	1	61	4	17	36	11	7	2	78	37	37	72	79	40	28	12	38	23	29	32	29	55	75	67	45	39	15
2020_week_18	127	14	14	37	62	5	4	32	5	0	32	74	62	50	0	30	41	0	8	12	79	80	2	51	2	49	29	9	4	1	30	32	36	60	77	38	33	10	41	14	28	26	34	61	56	56	42	40	12
2020_week_19	116	15	14	93	74	4	3	25	4	33	16	77	69	62	0	35	31	36	9	19	78	63	2	56	3	43	24	10	9	2	26	35	34	70	83	39	32	9	41	14	24	34	25	63	72	72	45	38	10
2020_week_20	174	12	11	0	72	4	3	20	4	30	26	71	61	58	0	35	24	40	3	21	64	80	2	60	4	20	21	10	5	2	25	38	26	66	81	37	38	9	34	10	21	36	20	51	71	71	36	37	8
2020_week_21	164	16	15	55	74	4	2	19	4	0	0	74	67	55	0	36	22	12	10	26	80	87	2	55	6	27	20	10	9	1	23	47	29	72	82	38	44	8	39	10	25	47	28	54	75	71	35	40	7
2020_week_22	234	14	12	63	69	3	2	17	4	0	0	71	64	59	0	37	20	24	11	30	89	81	2	54	4	37	17	12	6	1	28	45	27	69	84	41	38	9	41	9	18	46	29	64	74	69	41	40	10
2020_week_23	333	16	16	21	70	3	1	12	4	0	50	71	68	58	0	37	16	11	7	33	91	89	3	68	4	23	17	13	8	1	23	48	29	66	81	43	26	9	48	8	18	46	27	74	70	61	38	47	7
2020_week_24	406	17	16	48	67	3	1	13	3	0	29	74	60	71	0	36	15	17	9	33	86	71	6	69	2	48	16	11	7	1	100	43	27	70	81	43	38	9	44	8	21	42	28	79	73	66	40	47	10
2020_week_25	390	22	19	53	68	4	3	12	3	67	17	71	55	58	0	41	16	21	5	30	74	69	5	57	2	20	14	13	8	1	23	43	34	71	79	47	20	9	37	8	25	43	26	76	78	77	36	44	8
2020_week_26	333	21	18	58	66	6	4	16	3	0	54	68	54	65	43	41	23	22	9	33	82	65	7	56	8	17	19	12	10	1	20	49	39	73	81	41	51	9	41	9	28	40	26	65	72	55	41	36	10
2020_week_27	418	20	20	0	63	3	2	16	3	0	0	82	53	66	0	42	25	72	9	34	76	70	7	55	3	29	14	11	13	1	16	66	42	71	75	41	40	10	42	10	29	28	25	64	71	69	46	48	12
2020_week_28	436	22	21	22	65	4	2	20	3	0	59	68	56	64	0	42	30	0	8	39	67	58	9	55	6	40	20	11	10	2	25	60	51	77	77	43	35	10	44	10	34	36	25	51	79	66	55	50	8
2020_week_29	385	26	25	36	64	3	3	22	3	0	0	68	61	50	0	40	34	39	4	40	85	79	10	53	6	59	48	10	9	2	19	42	52	67	74	43	8	12	48	9	34	28	33	82	58	68	52	51	11
2020_week_30	378	22	19	29	72	4	3	27	4	0	38	74	59	67	47	40	43	24	5	46	78	69	13	59	5	24	30	12	10	2	22	43	46	80	76	43	19	13	45	10	38	33	30	62	91	67	65	55	12
2020_week_31	479	23	23	54	69	4	3	24	100	0	17	74	58	57	0	41	39	0	3	68	78	86	17	54	2	23	21	11	8	2	27	46	50	78	84	41	21	12	45	10	32	31	32	56	88	58	58	54	15
2020_week_32	545	22	21	28	66	3	2	17	8	0	25	70	69	52	0	35	26	30	9	70	100	74	13	59	4	0	16	10	4	2	20	29	47	68	75	41	10	12	44	8	31	25	30	48	50	72	43	48	12
2020_week_33	336	23	20	57	72	3	2	16	5	0	49	87	60	67	0	39	23	24	7	54	92	71	12	59	3	27	20	11	14	2	23	45	37	76	78	47	28	13	44	8	27	35	32	85	67	59	49	52	13
2020_week_34	519	20	19	31	71	4	4	13	4	0	38	76	57	68	0	41	20	10	7	49	78	81	13	57	7	26	19	12	12	2	23	48	34	76	83	44	18	11	45	8	24	29	26	57	74	75	47	44	11
2020_week_35	444	24	22	48	65	4	4	10	4	0	63	75	54	64	0	44	15	0	9	30	78	70	12	56	3	0	15	12	12	2	24	51	30	72	77	46	24	10	40	8	21	28	24	75	73	67	43	40	8
2020_week_36	485	25	21	0	66	10	5	8	4	0	22	76	51	59	0	52	13	10	6	26	76	79	11	55	4	26	17	11	13	2	23	49	33	69	81	45	24	9	46	8	20	33	26	80	71	73	42	41	10
2020_week_37	437	21	17	34	66	5	8	8	3	40	0	74	58	66	0	59	13	32	5	21	58	41	11	55	4	34	16	12	15	2	20	46	34	73	74	42	26	10	45	8	22	32	26	85	69	64	40	41	11
2020_week_38	383	14	13	37	66	7	9	7	3	0	17	73	54	64	0	53	11	17	5	21	63	63	7	55	2	23	9	10	7	1	20	36	41	60	78	42	15	9	36	6	28	22	29	44	55	53	34	37	9
2020_week_39	359	18	18	31	69	10	22	7	4	0	95	76	49	62	0	79	11	0	7	17	62	31	7	58	5	36	14	11	8	2	20	43	46	72	77	43	27	8	35	7	30	33	23	49	69	67	40	38	10
2020_week_40	362	18	13	28	71	10	19	7	4	0	0	69	53	63	0	71	11	9	3	13	62	59	7	66	2	38	17	11	10	2	18	50	52	74	81	43	41	9	40	8	33	29	24	55	68	60	40	37	12
2020_week_41	428	20	19	29	65	8	17	7	3	0	0	66	48	81	0	68	10	0	6	13	53	51	8	62	4	0	20	11	27	2	18	49	53	72	79	42	27	10	42	11	35	30	27	58	64	65	37	35	8
2020_week_42	398	18	16	22	64	11	20	7	3	0	24	71	46	62	0	66	10	22	14	14	43	41	6	57	3	0	24	12	11	2	21	49	56	77	80	42	22	9	37	9	40	27	26	85	64	58	38	35	10
2020_week_43	360	17	15	31	67	14	26	7	4	0	0	64	46	64	34	71	11	22	13	14	53	51	5	61	2	0	21	37	18	3	25	52	61	72	83	44	14	10	29	9	40	29	24	55	58	59	36	36	12
2020_week_44	387	21	19	53	63	12	22	8	4	0	0	62	44	62	0	62	12	0	8	15	48	48	3	59	7	0	16	13	7	2	23	44	59	68	81	41	23	10	29	7	40	29	24	45	57	54	34	36	9
2020_week_45	323	24	24	51	76	14	24	11	4	0	76	66	46	64	0	64	18	22	19	11	54	34	5	60	3	35	21	11	11	3	22	46	57	74	79	42	52	11	30	8	41	28	29	52	64	56	43	39	10
2020_week_46	326	21	19	22	61	12	22	13	5	0	0	73	45	61	0	62	24	0	18	16	47	42	5	57	4	20	22	12	5	3	24	48	47	79	76	45	35	12	36	9	38	28	29	58	70	66	49	34	13
2020_week_47	383	26	25	47	61	10	16	12	4	53	41	71	40	64	0	52	23	19	16	12	43	47	5	56	4	34	16	11	9	2	22	40	45	71	77	45	22	11	33	8	35	28	34	58	58	60	45	44	10
2020_week_48	356	27	26	48	60	12	13	12	4	0	21	67	42	55	0	58	22	0	22	11	46	64	3	53	5	45	21	12	6	3	21	47	48	82	80	39	31	10	31	9	37	29	27	52	63	69	51	35	10
2020_week_49	415	28	28	64	64	9	12	12	5	0	37	67	49	58	0	49	22	30	22	14	49	60	4	56	7	12	27	12	16	3	17	48	56	85	81	43	35	11	33	10	37	26	30	62	63	61	58	35	10
2020_week_50	367	27	26	19	61	8	9	12	4	0	0	70	45	68	0	48	23	0	20	19	43	46	4	55	10	35	20	12	12	3	15	43	55	78	79	43	27	10	37	8	39	21	33	52	65	56	57	34	10
2020_week_51	323	27	26	29	56	7	8	12	3	0	31	65	45	58	0	46	22	22	22	11	42	46	2	62	5	32	21	10	10	2	21	41	50	75	77	38	31	12	34	11	37	22	28	44	59	51	56	35	10
2020_week_52	278	16	17	42	52	6	5	12	3	0	34	64	43	43	22	28	23	11	20	9	54	39	2	53	4	0	14	8	6	2	18	22	49	56	65	31	6	11	28	7	37	12	30	38	30	53	36	32	12
2021_week_1	164	27	24	29	54	7	7	15	4	0	43	72	45	63	0	41	31	16	22	9	55	55	3	65	4	17	15	11	5	3	27	42	52	79	78	42	35	13	31	10	40	23	27	50	59	62	60	44	11
2021_week_2	121	20	18	44	59	6	6	14	5	0	22	76	45	65	22	39	28	10	23	14	47	55	2	66	6	0	19	11	10	3	19	49	41	86	76	41	37	12	31	10	33	25	24	49	59	59	62	39	14
2021_week_3	162	27	25	39	60	7	5	13	5	57	33	71	42	66	0	41	26	15	23	12	44	41	3	58	5	27	17	13	19	6	18	55	42	83	78	42	26	11	29	10	31	27	25	61	70	74	58	35	11
2021_week_4	141	26	24	0	64	6	4	10	4	36	31	72	38	64	0	41	21	16	29	15	53	36	4	53	7	15	16	11	12	6	30	54	37	83	74	42	29	11	27	10	28	33	25	61	73	70	55	36	12
2021_week_5	118	32	32	40	64	6	4	9	4	0	39	71	43	70	0	42	18	11	27	16	50	46	4	59	6	21	17	12	12	6	85	57	38	75	76	42	23	9	33	8	28	33	28	61	71	67	52	34	11
2021_week_6	108	19	20	22	67	6	3	9	4	0	0	74	43	58	0	39	15	12	19	18	54	69	2	56	4	12	16	11	16	7	30	50	37	71	72	44	21	9	34	8	25	31	23	77	66	67	43	27	9
2021_week_7	87	29	26	29	86	5	3	7	4	0	100	72	56	62	0	43	17	22	26	18	42	54	2	54	8	38	18	12	8	11	23	52	40	76	82	46	33	9	35	8	24	33	25	44	71	59	44	29	6
2021_week_8	81	21	21	33	100	5	3	6	6	0	0	69	83	57	70	48	13	0	18	13	46	66	1	59	4	40	14	12	10	6	22	41	58	76	76	53	19	9	30	7	24	28	25	52	60	68	40	38	8
2021_week_9	72	18	17	33	85	7	2	6	6	0	0	73	65	59	26	47	12	20	17	13	44	52	2	62	6	14	14	11	12	6	22	48	46	78	74	44	31	8	33	7	25	30	27	52	68	68	40	39	10
2021_week_10	60	18	19	59	81	6	2	6	5	75	30	72	58	68	0	46	12	0	24	15	51	44	1	53	6	0	13	12	9	6	21	47	49	75	76	45	28	8	27	7	26	30	26	49	71	66	41	37	7
2021_week_11	45	19	20	30	79	4	2	6	4	0	0	69	55	60	0	47	12	47	11	12	50	94	1	52	0	43	13	10	10	5	20	50	47	73	74	43	29	8	31	6	26	32	22	33	64	61	40	32	9
2021_week_12	61	19	18	14	68	4	1	7	3	0	0	71	49	55	0	45	13	15	14	13	44	53	1	56	3	15	15	10	3	4	19	50	41	75	77	43	35	9	29	7	27	30	30	53	58	56	42	32	9
2021_week_13	47	21	17	56	67	4	1	7	3	0	37	70	54	57	0	46	16	17	12	15	57	51	0	48	6	28	11	11	3	6	25	58	40	75	76	42	31	9	34	7	24	43	31	47	63	59	42	30	11
2021_week_14	54	25	24	51	72	4	1	8	3	35	0	68	49	56	0	56	19	25	23	16	46	65	1	56	1	29	11	71	6	10	19	67	42	78	77	42	30	10	35	7	26	38	24	57	68	57	47	34	12
2021_week_15	68	21	20	25	65	5	2	9	3	0	18	68	48	51	0	52	23	26	22	18	50	29	3	59	100	0	18	25	6	14	23	70	45	76	81	45	53	11	37	8	32	28	31	58	70	54	52	34	10
2021_week_16	76	32	31	17	74	5	2	11	4	0	35	68	51	65	29	56	27	0	21	24	50	50	1	55	4	81	17	14	9	18	25	74	61	83	90	47	43	13	35	10	35	27	37	53	70	73	57	42	15
2021_week_17	84	27	27	0	69	5	2	10	4	31	31	73	52	59	56	61	28	0	27	19	60	65	2	52	3	0	21	12	2	23	21	61	58	75	80	45	38	14	39	9	36	25	31	57	64	65	56	37	15
2021_week_18	62	28	26	17	64	4	2	11	4	0	37	83	55	53	28	46	29	14	13	20	58	91	2	55	6	13	11	11	4	24	26	39	56	66	80	48	43	15	37	8	36	21	34	54	49	67	49	42	15
2021_week_19	150	33	30	0	79	5	2	12	4	63	20	80	56	65	0	58	38	12	15	25	62	60	2	54	5	10	20	14	5	44	21	66	55	89	93	53	43	18	40	10	31	28	37	65	75	68	65	54	22
2021_week_20	244	34	35	35	75	5	2	11	4	0	65	79	59	63	0	56	35	10	17	20	82	64	4	55	8	20	19	14	8	51	24	66	41	86	92	52	55	17	48	10	28	33	42	62	73	64	60	45	22
2021_week_21	228	50	47	37	78	3	2	10	5	77	0	77	60	62	0	58	30	12	11	23	67	57	4	54	4	28	21	13	9	45	25	67	42	83	89	51	49	15	43	8	29	31	38	63	74	64	54	49	19
2021_week_22	239	49	48	41	76	4	2	8	4	0	20	71	61	62	0	59	26	11	12	34	66	64	5	54	4	0	23	13	16	45	25	70	44	79	92	55	44	15	45	8	26	32	39	56	72	64	50	50	21
2021_week_23	343	54	50	0	87	3	2	8	4	32	17	77	64	70	0	56	25	40	13	43	74	94	7	58	6	56	21	12	16	46	20	59	41	79	88	55	47	15	48	8	27	31	41	64	76	75	46	48	29
2021_week_24	382	52	50	39	74	4	2	7	4	32	55	84	59	68	0	57	26	15	13	45	70	94	7	57	6	31	18	14	10	56	24	63	38	78	87	57	68	14	41	9	27	34	37	61	78	66	46	44	34
2021_week_25	362	53	53	0	85	4	2	8	3	87	39	78	57	67	25	59	27	24	11	50	65	73	6	56	3	0	18	13	15	60	24	62	40	80	85	55	47	15	38	8	27	29	37	91	79	67	46	48	38
2021_week_26	403	54	51	32	75	7	2	7	3	30	33	77	65	66	0	66	27	24	11	53	75	68	9	58	6	14	15	16	13	62	27	65	36	80	92	57	40	17	45	8	28	29	41	76	73	70	44	46	48
2021_week_27	498	56	52	19	71	4	2	8	3	40	32	77	58	75	0	70	27	23	13	54	74	67	9	57	13	60	20	14	5	63	27	66	39	77	87	60	76	18	42	8	28	27	45	93	71	69	45	45	34
2021_week_28	544	50	51	15	88	4	2	9	3	0	86	78	60	64	0	75	29	0	7	73	73	57	14	54	5	46	22	14	13	62	23	71	46	81	95	64	84	21	51	8	31	27	52	81	70	62	48	47	36
2021_week_29	468	40	40	36	72	3	1	8	3	36	31	76	63	55	0	69	26	0	8	100	93	75	13	55	4	41	14	11	13	54	24	56	49	71	90	64	64	22	51	7	36	21	55	77	51	61	45	51	38
2021_week_30	578	43	42	38	73	3	2	9	3	29	23	77	61	69	0	69	38	45	7	82	72	63	12	57	5	15	23	12	10	67	22	74	54	81	89	63	76	29	45	8	37	21	62	67	67	60	59	44	63
2021_week_31	684	44	42	31	75	4	3	11	4	52	43	75	59	75	0	74	44	16	4	89	70	72	16	61	9	47	17	14	9	78	23	75	57	89	87	65	51	33	46	10	41	29	69	64	65	60	78	47	87
2021_week_32	612	26	24	29	73	3	2	10	3	0	27	77	59	68	27	66	40	36	4	69	72	64	13	58	4	26	14	10	3	66	25	56	53	82	80	58	49	30	47	11	38	21	62	58	53	68	80	38	63
2021_week_33	898	28	27	33	82	5	3	12	4	29	0	81	62	69	0	73	54	33	5	49	67	42	12	56	4	48	22	12	7	86	23	71	52	99	88	59	50	35	42	12	42	33	61	73	72	61	94	38	69
2021_week_34	1508	25	24	0	85	4	3	11	5	0	0	80	63	72	62	82	51	0	3	52	67	88	18	60	5	31	16	11	4	100	19	77	48	98	87	61	78	36	47	12	36	29	62	78	75	65	100	47	69
2021_week_35	1836	27	27	26	87	4	3	9	5	51	69	82	62	68	0	73	41	0	10	34	69	71	15	62	5	35	17	13	7	80	23	75	45	91	90	59	95	28	43	12	32	29	53	84	71	67	82	43	54
2021_week_36	2113	22	19	0	89	5	4	7	4	0	0	84	62	71	0	71	34	0	8	27	54	59	12	58	5	33	17	14	10	66	27	65	44	83	83	56	72	24	39	10	29	31	45	69	73	66	67	41	50
2021_week_37	2514	16	14	36	78	5	5	6	4	0	0	78	59	61	0	68	25	10	6	21	67	44	13	55	4	13	13	12	6	53	21	61	39	76	81	49	47	21	41	8	26	27	37	65	66	58	55	40	41
2021_week_38	3109	17	13	15	79	5	5	4	3	34	0	83	63	66	32	61	21	0	5	19	65	74	11	62	4	35	14	13	7	42	23	49	43	70	76	50	28	21	38	7	24	23	38	77	53	69	44	41	36
2021_week_39	3583	13	12	47	71	5	8	4	3	34	40	77	60	69	0	74	19	0	2	19	61	62	13	57	3	43	14	15	7	39	16	52	37	75	83	51	33	19	38	8	24	23	36	68	63	61	48	37	32
2021_week_40	4826	17	13	46	76	9	11	4	3	0	29	83	58	76	0	79	18	0	8	16	63	54	14	55	4	12	15	11	14	38	82	58	41	77	85	54	50	18	40	8	24	31	37	75	63	62	46	37	35
2021_week_41	5358	16	17	31	76	8	13	4	3	0	40	76	57	59	0	79	16	26	12	14	56	60	17	61	7	14	22	14	15	32	26	64	40	75	90	56	29	15	45	8	25	28	34	61	62	66	47	37	26
2021_week_42	5110	14	16	13	77	10	16	4	4	49	0	75	50	68	0	78	15	32	10	13	46	30	19	55	8	24	13	13	5	28	31	56	59	75	87	50	51	12	40	8	37	30	31	60	61	58	42	35	24
2021_week_43	4790	17	14	46	69	10	14	4	3	0	58	72	49	64	23	82	13	0	11	11	52	57	16	61	4	20	13	16	10	22	28	57	61	72	92	46	43	13	43	7	39	25	31	50	57	63	40	30	22
2021_week_44	4805	18	15	44	66	9	14	4	3	84	0	76	51	66	0	75	11	10	15	14	48	48	12	60	5	19	15	11	10	17	18	52	64	69	82	44	45	10	32	7	40	27	31	45	54	68	38	31	18
2021_week_45	4392	21	19	32	67	12	17	3	3	32	42	80	52	67	0	73	10	12	16	16	55	56	18	54	6	34	19	14	3	17	24	53	59	76	89	51	45	10	30	8	40	27	28	63	65	67	40	33	15
2021_week_46	5343	22	20	18	65	10	15	3	4	0	33	91	45	69	0	72	10	34	18	13	39	54	16	56	4	30	18	13	10	15	22	56	54	75	85	53	39	10	35	8	37	28	29	56	62	75	39	35	13
2021_week_47	4446	25	22	28	66	14	10	4	4	0	83	84	45	66	0	65	9	0	22	10	43	47	15	58	3	13	17	10	9	11	22	45	48	64	82	49	35	8	31	7	39	23	26	42	55	65	36	34	11
2021_week_48	3860	25	26	16	61	13	10	4	3	54	0	75	43	69	55	61	9	17	27	15	52	43	12	60	8	14	14	13	9	11	24	46	52	70	87	50	31	9	27	7	38	24	22	69	59	63	36	29	11
2021_week_49	3583	28	25	100	60	10	9	3	3	0	0	75	46	69	0	59	7	0	34	13	47	47	10	55	7	12	18	12	12	8	24	56	45	70	82	47	51	9	31	8	37	26	29	58	61	65	38	29	10
2021_week_50	3162	25	26	43	60	6	6	3	3	0	0	70	42	84	20	58	7	0	31	13	39	51	6	52	7	16	15	12	13	8	56	42	46	68	85	48	57	9	30	7	38	26	26	55	61	61	36	29	10
2021_week_51	2731	28	28	32	56	7	4	3	3	55	43	73	42	64	0	51	10	16	35	9	37	75	7	60	5	17	18	11	11	14	25	44	46	66	77	45	37	10	30	7	37	20	26	50	55	57	42	33	9
2021_week_52	1440	24	22	47	54	4	2	3	3	0	0	72	42	50	0	44	8	0	32	9	43	47	4	56	2	24	10	8	8	6	20	26	47	50	73	41	0	10	28	5	38	20	28	37	40	53	47	32	9
[truncated: 53 more columns]

## Sheet: search_topic_rsv
Legend: Relative search volume of "HFMD" search topic on Google Trendsfrom 2009 to 2021
time	topic_2009	topic_2010	topic_2011	topic_2012	topic_2013	topic_2014	topic_2015	topic_2016	topic_2017	topic_2018	topic_2019	topic_2020	topic_2021
total	1844	1312	944	1608	905	1935	1201	2200	1152	2264	944	2578	1053
week_1	15	6	2	22	2	19	3	24	3	20	2	73	4
week_2	14	6	2	20	3	15	4	13	2	20	1	46	4
week_3	21	7	2	19	3	19	4	19	3	19	2	50	5
week_4	19	2	3	19	3	17	4	17	2	16	2	49	5
week_5	19	8	2	16	2	15	4	14	2	18	1	51	5
week_6	22	7	2	14	3	15	3	16	2	16	1	41	5
week_7	17	9	3	11	3	15	4	15	2	11	2	38	5
week_8	17	8	2	11	2	15	4	13	2	12	2	32	5
week_9	22	10	2	15	2	19	3	12	2	12	2	36	4
week_10	15	9	2	13	3	14	3	15	2	14	2	36	4
week_11	21	4	1	13	3	14	4	11	2	8	2	39	4
week_12	46	7	2	11	2	11	5	16	2	13	1	36	4
week_13	27	6	3	9	2	17	5	12	1	16	2	29	3
week_14	29	7	20	9	3	18	6	17	2	14	2	38	5
week_15	26	7	3	8	3	17	6	16	3	16	3	31	3
week_16	21	16	2	9	3	17	10	20	4	27	5	33	4
week_17	84	17	3	20	3	19	11	20	4	32	5	37	5
week_18	36	24	3	14	4	20	11	23	5	33	4	43	6
week_19	25	36	3	21	4	20	10	22	5	34	7	52	7
week_20	31	97	5	18	6	27	14	26	20	43	10	54	10
week_21	18	47	4	19	6	32	20	35	12	47	12	52	9
week_22	44	70	7	24	7	38	20	40	16	61	15	70	11
week_23	22	51	8	24	10	32	23	41	18	54	25	73	11
week_24	26	41	12	22	14	47	29	47	17	46	37	67	11
week_25	47	55	17	37	21	53	36	50	20	72	53	53	11
week_26	44	56	38	38	36	52	44	60	38	79	72	69	11
week_27	32	100	52	43	53	62	61	80	50	92	98	58	13
week_28	74	89	63	100	84	100	93	73	82	97	100	54	17
week_29	68	72	61	60	79	83	91	73	100	100	89	75	18
week_30	64	52	100	57	79	87	100	67	97	98	80	100	18
week_31	100	63	89	60	100	73	84	69	94	90	66	94	17
week_32	53	48	70	51	69	69	79	55	85	71	38	85	14
week_33	76	37	57	41	50	58	62	50	65	67	26	79	16
week_34	51	20	40	60	38	62	48	55	62	66	21	84	20
week_35	58	21	35	47	30	62	43	43	53	65	19	60	20
week_36	69	20	32	52	31	58	49	55	45	69	16	58	16
week_37	71	19	27	43	23	48	38	61	36	62	14	61	23
week_38	41	20	22	42	19	42	33	67	30	60	12	39	29
week_39	30	12	23	45	16	44	26	79	22	55	10	43	30
week_40	45	15	18	50	14	40	20	100	17	51	8	43	42
week_41	37	10	16	45	10	39	16	83	17	48	9	49	46
week_42	24	13	13	36	9	30	13	87	14	52	8	44	47
week_43	25	16	9	39	8	43	10	71	14	46	8	44	50
week_44	37	8	9	33	7	38	7	64	12	45	8	31	46
week_45	37	11	9	34	6	33	6	53	11	44	7	31	68
week_46	28	9	6	27	5	44	6	62	9	43	6	42	100
week_47	14	7	8	32	5	34	5	51	8	36	6	40	66
week_48	16	9	7	29	5	45	5	51	8	35	6	32	48
week_49	27	6	6	29	4	45	4	38	9	34	5	24	39
week_50	20	7	7	32	3	38	4	36	7	34	5	32	36
week_51	11	10	6	26	3	32	4	35	6	29	4	27	31
week_52	8	5	6	22	2	29	4	28	5	22	3	21	22

## Sheet: HFMD_infectious_cases
Legend: HFMD cases downloaded from National Institute of Infectious Disease (Japan) between 2009 and 2021
time	2009	2010	2011	2012	2013	2014	2015	2016	2017	2018	2019	2020	2021
total	68259	150356	344988	72147	301071	83219	379268	68834	355686	122041	399247	18319	76753
week_1	210	318	295	619	379	239	446	164	515	541	332	345	164
week_2	291	295	300	545	512	296	807	129	447	520	441	622	121
week_3	253	390	365	612	603	311	730	123	681	741	539	479	162
week_4	222	451	413	560	569	408	962	168	542	724	421	523	141
week_5	242	488	464	451	612	381	1077	108	508	564	397	514	118
week_6	238	558	347	399	546	345	1183	95	432	468	409	459	108
week_7	248	606	363	339	540	290	993	76	459	362	321	392	87
week_8	209	776	468	348	589	235	953	76	397	341	382	346	81
week_9	227	863	419	274	578	274	1108	93	333	380	417	299	72
week_10	215	1117	397	263	629	237	1276	53	403	421	432	247	60
week_11	193	1259	405	281	629	278	1376	68	358	474	511	290	45
week_12	205	1105	358	248	538	257	1308	78	336	417	475	254	61
week_13	179	1183	382	255	537	241	1568	61	396	480	609	229	47
week_14	204	1297	348	201	590	315	1406	74	399	533	538	179	54
week_15	237	1673	538	268	868	364	1704	107	814	734	899	164	68
week_16	231	2390	636	351	947	383	2439	156	1238	783	1225	163	76
week_17	293	2484	715	379	1142	517	3347	176	1366	956	1746	107	84
week_18	276	1678	678	289	995	502	3524	184	1388	894	1001	127	62
week_19	165	2251	960	351	1196	438	2283	279	1643	1348	1304	116	150
week_20	307	4267	2033	437	1568	558	3400	428	2711	2405	3048	174	244
week_21	448	4658	2076	563	2003	796	5255	568	3077	2486	4868	164	228
week_22	470	5415	3435	652	2216	1047	6322	592	4246	3020	6201	234	239
week_23	626	4802	5275	811	3115	1221	5910	810	5026	3517	8823	333	343
week_24	822	5411	8166	1090	4181	1512	8421	1092	6520	3897	12707	406	382
week_25	1086	7743	13381	1464	6589	1824	11018	1288	7613	3926	16417	390	362
week_26	1435	9437	22506	1833	10637	2088	14379	1503	11159	5053	21258	333	403
week_27	1958	11727	30506	2104	14878	2460	17294	2008	18151	5336	31065	418	498
week_28	3304	11892	34216	2909	21927	3026	23329	2298	25968	6551	39913	436	544
week_29	4383	10706	27880	3044	25455	3914	31920	2249	28229	5898	38035	385	468
week_30	4532	8836	25636	3677	27773	3508	29504	2246	31009	5678	42489	378	578
week_31	5101	7154	23568	3729	27187	3516	32289	2373	29972	5389	33329	479	684
week_32	5130	4727	17100	2947	24280	3125	27935	1738	21303	4096	20693	545	612
week_33	3597	3983	13225	1936	15574	2295	17823	1538	16943	3079	9147	336	898
week_34	3845	3618	12383	2041	13169	2680	17494	1934	18339	3105	8612	519	1508
week_35	3416	3384	13797	2527	13297	3244	17736	2204	17580	3661	9630	444	1836
week_36	3069	3130	12974	2784	12206	3474	16092	2297	13166	3580	9800	485	2113
week_37	2688	2691	11208	3050	12362	3487	15738	2498	12198	3587	8858	437	2514
week_38	2205	1867	8597	2784	9164	2585	13686	2471	8421	3160	6851	383	3109
week_39	1223	1667	8030	3003	5899	2079	7562	3410	7447	2709	5748	359	3583
week_40	1293	1463	5844	2669	5376	2244	7103	4350	6676	3404	5776	362	4826
week_41	1800	1274	4574	2182	5223	2436	5447	3447	5889	2877	5661	428	5358
week_42	1667	1229	3953	1998	4071	1843	3435	3267	5630	3131	4609	398	5110
week_43	1331	1167	3510	1988	3354	1890	2647	3352	6522	3016	4239	360	4790
week_44	1258	1078	3609	1718	3398	2332	2020	2887	5126	2443	4594	387	4805
week_45	1062	1045	2936	1857	2495	2039	1652	2319	4439	2389	4320	323	4392
week_46	969	893	3108	1719	2146	2252	1156	2300	4037	2494	3673	326	5343
week_47	1029	835	2558	1455	1993	2548	1210	2212	3885	2059	3353	383	4446
week_48	857	778	2366	1319	1856	2053	838	1918	2977	1987	3411	356	3860
week_49	700	771	2397	1368	1488	2333	719	1637	2974	1943	3075	415	3583
week_50	774	639	2279	1329	1306	2468	565	1371	2545	1936	2625	367	3162
week_51	699	565	1819	1124	1129	2208	396	1222	1941	1561	2214	323	2731
week_52	590	322	1192	1003	757	1823	347	739	1312	987	1806	278	1440
